# Supplementary material for: Machine learning and integrative analysis identify the common pathogenesis of azoospermia complicated with COVID-19
Source: Front Immunol. 2023 May 22;14:1114870. doi: 10.3389/fimmu.2023.1114870 (PMC10239851; doi:10.3389/fimmu.2023.1114870)
Supplement: Supplementary file 1 [file Table_1.xlsx]

## Sheet: S1
Turquoise
	GSM1118256	GSM1118257	GSM1118258	GSM1118259	GSM1118260	GSM1118261	GSM1118262	GSM1118245	GSM1118254	GSM1118255	GSM1118246	GSM1118247	GSM1118248	GSM1118249	GSM1118250	GSM1118251	GSM1118252	GSM1118253	GSM1118263	GSM1118264	GSM1118265	GSM1118266	GSM1118267	GSM1118268	GSM1118269	GSM1118270	GSM1118271	GSM4318655	GSM4318672	GSM4318673	GSM4318674	GSM4318676	GSM4318677	GSM4318656	GSM4318657	GSM4318662	GSM4318665	GSM232970	GSM232971	GSM232972	GSM232973	GSM232974	GSM232975	GSM232976	GSM232977	GSM232978	GSM232979	GSM232980	GSM232981
ABCA8	1.53695	1.51951	2.32274	1.72224	1.79449	1.69326	1.76601	1.36818	1.68865	1.79406	0.954377	2.25159	2.1934	1.9325	1.72854	1.69477	1.76384	1.90988	2.39	1.91109	1.00605	2.495	2.88523	0.305799	2.98128	2.68051	1.73749	0.912638	0.876796	1.7897	1.59931	1.40076	1.55902	1.7318	1.26064	1.3698	0.459598	1.82595	1.78172	1.36447	1.98011	1.69563	2.33376	1.88901	1.89981	1.55127	2.22442	2.3378	1.82275
ABCA9	0.0197413	0.409399	1.44459	0.776304	0.746978	0.525451	0.998521	0.291359	0.758439	0.827241	0.19451	1.25027	1.65407	0.975793	1.16522	0.403931	0.800178	1.09018	1.68834	0.913737	1.04444	1.24395	1.67984	0.475202	1.59329	1.53264	1.86379	0.262694	0.252957	0.583345	0.706351	0.823807	0.674328	0.760438	0.332922	0.467322	0.0451387	1.58867	0.0751884	0.635007	1.24811	0.0751884	1.48995	1.01204	0.98865	0.834608	1.74783	1.66378	1.47112
ABCG4	0.528547	1.01846	-0.391274	0.857831	0.105501	0.0173002	0.0170742	0.46079	0.725785	0.735561	1.11541	0.150059	0.314106	0.502258	0.0448028	0.414121	0.644821	0.633453	-0.478248	-0.0564965	-1.12126	-0.858838	-0.525074	-0.957586	-0.666812	-0.090906	-0.352651	0.592454	0.866476	0.842978	0.995971	0.864619	1.11905	0.375123	0.52849	0.932781	0.942352	1.08929	0.940077	0.372985	0.656466	0.346905	0.267387	0.703374	0.412646	0.136499	0.432035	0.304659	0.120736
ABHD5	0.937689	0.398488	0.254616	0.213891	0.881058	1.04945	0.733732	0.533563	0.591527	0.197443	0.445292	0.183333	0.084351	0.343939	0.548561	0.635822	0.652914	0.573298	0.53687	0.970656	-0.317925	0.210733	-0.579322	-0.203346	-1.12165	-0.677989	-0.408813	0.672998	0.582486	0.709307	0.572942	0.561205	0.501311	0.725087	0.260978	0.584546	0.538599	-0.240721	-0.0122576	0.23937	0.253773	0.0385171	0.159875	-0.434157	-0.295729	0.562471	-0.0458951	0.201105	0.281014
ACOX2	0.109658	0.113926	1.1915	0.187017	1.12572	1.11844	0.916232	0.332894	0.290451	0.0508087	0.574601	0.840774	0.91566	0.789447	0.831484	0.708288	0.217058	0.184059	1.48915	1.32594	0.359558	1.65497	1.6504	0.549777	2.07743	1.89443	1.05554	-0.50843	1.2297	0.826557	0.73005	0.657864	0.711687	0.481222	-0.198697	-0.24199	-0.37076	1.36433	1.15917	1.14111	1.22681	-0.586482	1.28876	1.45603	1.17112	0.835968	1.20355	0.835938	0.888235
ACRBP	1.27176	1.48698	-0.994533	1.28147	-1.80088	-1.55142	-1.48281	1.39164	1.35852	1.20259	1.68091	0.493781	0.632501	0.781776	0.245867	1.45377	0.843638	0.785125	-2.32358	-2.40479	-1.00728	-2.15597	-0.586257	-1.31949	-2.74428	-0.429209	-2.44933	1.37469	1.51271	1.56713	1.65109	1.71046	1.71238	1.42686	0.96125	1.60379	1.77491	-1.21457	-0.728152	-0.320009	-1.66936	-1.70947	-1.00419	0.07678	-0.669766	-0.303453	-0.605672	-0.752334	-0.599353
ACRV1	1.77518	0.028201	-1.35865	1.83887	-2.03727	-1.98322	-1.84296	1.41582	1.91457	1.7882	1.97341	1.42916	1.31285	1.34978	-0.284588	1.26165	0.334709	0.183632	-1.76209	-1.79101	0.73268	-1.51983	-0.434734	1.3394	-1.84478	0.45981	-1.77256	1.89587	0.0712672	2.10751	1.97806	2.12916	2.16371	2.1511	1.85872	2.14354	2.17448	-1.11246	-0.496176	-0.357213	-0.501173	-0.734027	-0.467223	0.314208	-0.55731	-0.518884	-0.329289	-0.440858	-0.570294
ACSL4	0.922203	0.845497	1.12166	0.833266	1.41076	1.44605	1.25214	0.857013	0.793217	0.696936	0.11836	1.22032	0.702012	0.647392	1.20272	0.960719	0.866846	0.835837	1.40072	1.0924	-0.0511278	1.76984	1.74889	0.126539	1.98461	2.03195	0.593867	0.659092	0.964504	0.423011	0.391626	0.215304	0.333727	0.878311	0.849576	0.597452	0.000183535	0.73557	0.28156	0.246212	1.0583	0.441841	1.48324	1.40736	1.24797	0.627908	0.701344	1.48511	0.890029
ACTA2	0.899053	0.978611	1.94485	1.14858	1.05569	1.51512	1.56116	1.00843	1.19273	1.44943	1.12388	1.38637	1.53626	1.50175	1.65915	1.60506	1.10417	1.51622	2.2696	2.00794	2.10792	1.92196	1.54059	3.44655	1.71125	1.70577	3.68941	0.70464	2.64138	2.15582	2.54978	2.00261	2.00208	1.40073	1.04699	0.614639	0.734651	1.68292	0.925557	1.39677	0.237853	0.932518	1.69519	1.89864	1.84755	1.67992	2.71966	1.6115	1.91238
ACTL6A	0.857839	0.856105	-0.281076	0.567884	-0.0135825	0.219081	-0.247802	0.767925	0.490537	0.0222697	0.582431	-0.00179667	0.0651278	0.253522	-0.00290444	0.531368	0.643463	0.453791	-0.144978	-0.0581521	-0.665043	-0.423473	-0.725246	-1.00091	-1.5098	-0.610744	-0.723292	0.300245	0.543989	0.683436	0.658849	0.611316	0.5836	0.836336	0.183572	0.261407	0.0330043	-0.882359	-0.108445	-0.0729132	0.0503136	-0.0985981	-0.115742	-0.682388	-0.733868	-0.0395425	-0.321995	-0.315283	-0.239827
ACTN2	0.372676	0.188458	0.798867	0.617818	0.828396	0.99797	0.60662	0.39433	0.254944	0.249463	0.676486	1.65077	0.507968	0.795339	0.603159	0.834196	0.410212	0.469929	0.827411	0.760335	-0.778811	1.54957	2.12455	0.978232	2.17281	1.90625	0.00932426	0.931119	-0.371332	0.39905	0.160616	-0.04258	0.40548	0.441062	0.611488	0.22223	0.970455	1.43062	0.670134	0.524569	1.25844	1.58711	1.22655	1.63125	1.30313	0.802511	1.32242	1.94591	1.05596
ACVRL1	-0.00888973	-0.144993	0.732562	-0.105993	0.169541	0.256311	0.383964	-0.125792	-0.0123543	0.168792	-0.0438892	0.175965	0.601692	0.351328	0.305424	-0.116592	0.145272	0.0400068	0.395529	0.302781	0.93359	0.279158	0.426174	1.39357	0.463148	0.241644	2.59866	0.4373	-0.547931	0.013991	-0.00181202	0.241246	-0.0360759	-0.663002	0.410473	0.299762	-0.0415344	0.00487302	0.188695	0.0653467	-0.348281	0.16038	0.737939	0.319012	0.314127	-0.234945	0.396886	0.284461	0.0713832
ADAM21	1.3736	-0.326849	-0.891903	0.899992	-0.613354	-0.62379	-0.922179	0.7527	1.54697	0.411108	1.02755	0.925535	0.271689	0.624758	-0.580368	1.54571	0.000486089	-0.0628453	-0.931522	-0.566559	-0.938726	-0.807783	-0.420702	-1.12506	-0.72619	0.0765088	-0.959784	0.904094	-1.10946	0.978084	1.02367	1.04215	1.29124	0.986321	1.24265	1.36949	1.35945	-0.355653	0.0940421	0.0152559	0.447628	-0.279911	0.385174	-0.0744715	-0.00241368	-0.231405	0.252298	0.0566687	-0.360773
ADAM9	0.560848	1.08132	1.63936	0.894231	1.25106	1.1735	0.87533	0.87885	1.07968	0.542781	0.228372	1.47099	1.17559	1.17943	1.30899	0.596761	0.902208	0.783944	1.44779	1.08984	1.13966	1.84507	1.77949	1.1043	1.99787	1.85443	1.66571	0.668621	1.20265	0.497993	0.562518	0.479537	0.618712	0.583068	0.669994	0.599895	0.384698	1.3186	0.102838	1.44992	0.102838	0.102838	1.92324	1.47235	1.55524	1.38724	1.51176	2.22572	1.6513
ADAMTS5	0.164313	0.245468	2.40113	0.984302	0.226184	0.120122	1.55783	0.0103074	0.952833	0.371651	-0.098898	1.21838	1.03844	0.633255	1.28302	0.391705	0.338022	0.533902	2.1779	0.939792	2.06586	1.57102	1.73243	1.68524	1.34892	1.65039	3.37104	0.511278	-0.807281	0.475393	0.500979	0.198665	0.812913	0.297784	-0.0901101	0.666011	-0.537711	0.779997	0.814315	0.987772	0.498983	2.17969	1.05686	1.09512	1.34118	1.35067	2.1487	1.61895	1.5162
ADCY4	0.0742842	0.0254497	0.335013	0.177112	0.446781	0.367626	0.562488	0.151271	0.384158	0.49193	0.0144277	0.0874782	0.688899	0.354152	0.270975	0.0827841	0.092213	0.212063	0.306152	0.281339	1.04222	0.32408	0.312876	1.28883	0.864326	0.530427	2.78853	0.250893	-0.569924	0.175504	0.114802	-0.0739915	0.13786	0.0481178	0.380439	0.314228	0.0460369	0.550314	0.733339	1.07189	0.693225	1.62431	0.142129	0.860929	0.941278	0.455434	1.04258	0.470268	0.444804
ADI1	0.718338	0.550267	0.922378	0.365574	0.926011	1.19512	0.488819	0.191624	0.504832	0.293078	0.475137	1.10981	1.05217	0.781517	0.846425	0.631766	0.575267	0.564379	0.997728	0.732958	2.0268	1.9127	1.41643	1.71347	1.9695	1.3879	1.51753	0.174598	0.416569	0.832463	0.666195	0.537423	0.753089	1.08637	0.279114	0.146719	-0.144922	0.97524	0.810844	1.21975	1.57088	1.68381	1.37744	0.924653	1.23578	0.971235	0.789682	1.63126	1.01021
ADORA3	1.05046	1.53564	-0.262874	0.902683	-0.702619	-0.917822	-0.312053	0.449867	0.783095	0.712107	0.824726	0.529623	0.451512	0.783238	0.45013	1.00577	0.773504	0.560113	-0.489346	-1.00192	-1.21849	-0.719542	0.0890739	-1.13476	-0.839869	0.0951198	-0.72397	0.74252	-0.832741	0.773018	0.719794	1.0332	1.05633	0.280434	1.08371	0.890583	1.03829	-0.230287	-0.294342	-0.179682	-0.245395	-0.560232	-0.382949	-0.265549	-0.554201	-0.106018	-0.216293	-0.430728	-0.253893
AGBL2	1.28986	1.1276	-0.850444	1.32288	-0.620888	-0.35059	-1.04374	1.324	1.37665	0.527057	1.30375	0.306222	0.357393	0.57806	0.0981719	1.10891	0.704424	0.614893	-1.75476	-1.23708	-0.758577	-1.45743	-0.396406	-0.989562	-2.41261	-0.443083	-2.3119	0.987293	-0.0507757	1.59642	1.7097	1.31035	1.46602	1.46909	0.619544	0.646328	0.965099	-0.712484	-0.499707	0.184826	-0.0648748	-0.307665	-0.78492	-0.131428	-0.784015	-0.421699	-1.04063	-1.5543	-0.984333
AGL	0.834681	0.903761	2.1054	0.55112	1.65833	1.44357	0.785508	0.488804	0.611233	0.0056628	-0.223307	1.48787	0.906096	1.22964	1.62378	0.791338	1.02829	0.924935	1.67355	1.20648	1.54985	1.66791	1.85455	1.3791	1.67718	1.13035	1.73131	0.198763	1.19468	0.947694	0.965758	0.921415	0.950377	1.09251	0.0818154	0.408116	-0.309742	1.19118	1.18055	1.47528	1.54057	0.288662	-0.455561	1.50371	1.55368	1.93476	1.53502	2.06904	1.73532
AHCTF1	1.86649	2.11357	1.12304	1.72374	0.774856	0.747901	0.650407	2.00978	1.86932	0.942134	1.20419	1.37507	1.03728	1.38026	1.50544	1.77182	1.83576	1.67988	0.839564	0.715365	0.289857	0.582073	1.1259	-0.0314916	0.76806	0.796316	0.444487	1.15795	1.96793	1.681	1.93719	1.46584	1.50244	1.47595	0.733995	1.07418	0.896214	0.969351	0.858889	0.792629	0.756059	0.869765	0.799056	1.14146	1.02186	0.997185	0.583046	0.669384	0.612921
AHR	0.257428	-0.158759	0.700563	0.155635	0.606789	0.670642	0.663621	-0.136996	0.238614	0.0142261	-0.429496	0.44195	1.05497	0.530671	0.594745	0.327834	0.332412	0.440499	1.25698	0.667247	1.77658	1.30795	1.24138	1.77205	1.11831	0.892743	2.3994	0.778465	-0.583546	-0.19797	-0.34313	-0.417262	-0.0217004	0.585417	0.985163	0.953215	-0.108341	1.63509	0.397762	0.24796	0.888704	0.73395	1.07997	1.10307	0.916044	0.220706	1.33998	0.919682	0.986295
AKAP3	1.65583	1.36036	-0.28579	1.45424	-0.880723	-0.597902	-1.07813	1.68432	1.65018	1.07172	1.83478	1.0895	0.865881	0.904502	0.322212	1.43679	1.11367	0.906117	-1.06397	-1.14026	-0.794724	-1.21323	-0.0422448	-0.83949	-2.21911	-0.25954	-2.03701	1.17406	0.220701	1.9169	1.94309	1.89966	1.68306	1.44499	1.51373	1.71541	1.73873	-1.79962	-1.17007	0.292812	0.873302	-1.37052	0.165381	0.0411446	-1.2432	0.30286	-0.191193	-1.1716	-1.59691
ALDH1B1	0.730918	0.628733	0.98493	1.03332	0.804483	1.05255	0.480561	0.507545	0.972671	0.378124	0.793366	1.1326	1.15362	1.00423	0.880781	0.713997	0.570148	0.551114	0.666038	0.534368	-0.523743	1.51085	1.69773	1.49469	1.89279	1.75443	2.17864	0.507969	1.27601	0.704187	0.442619	0.626948	0.81029	0.846456	0.27234	0.479297	0.577328	1.0222	0.384777	0.640161	0.823984	0.757219	1.10882	1.16969	1.64063	0.536232	1.11568	0.988242	0.647603
ALDH3A2	0.472492	0.628631	1.64488	0.950558	1.37898	1.55437	0.994236	0.57888	0.88026	0.57931	0.354259	1.46624	1.13516	0.70955	1.41725	0.742079	0.59573	0.954587	1.31873	0.992598	1.88913	1.64478	1.69043	1.16417	1.81417	1.56694	0.676088	0.715809	1.27747	0.884183	0.543882	0.796129	0.470118	0.438079	0.220852	0.630677	-0.101284	1.33856	1.00693	1.12724	1.34057	1.67967	1.36748	1.06185	0.868891	0.776348	1.55283	1.91959	1.52708
ALDH7A1	0.304007	0.375966	0.719564	0.653638	0.736388	0.992863	0.354946	0.242894	0.389368	0.018977	0.0468989	0.510425	0.716845	-0.0196449	0.956497	0.118971	0.458444	0.0964385	0.407358	0.557915	0.378244	1.53659	1.41491	0.510046	1.77656	1.71546	0.420503	-0.258987	0.803379	0.591625	0.30478	0.553864	0.532858	0.734856	0.294034	-0.320535	-0.0809139	0.67257	0.629676	0.704492	1.15639	0.538737	1.13385	0.850815	0.86865	0.507452	0.664395	1.13723	0.482169
ALKBH7	1.34156	0.842887	-0.715811	0.685807	-1.0326	-0.78916	-0.0583408	0.717089	0.858846	1.74565	1.60912	-0.0460219	0.515737	0.327426	-0.645923	0.644057	0.359505	0.380008	-1.15522	-0.789767	-1.19553	-1.20716	-0.554727	-1.42363	-0.961342	-0.758507	-1.13871	1.1704	0.937214	1.35184	1.17986	1.49973	1.29983	1.30917	1.02846	1.28869	1.46847	-0.142846	-0.116061	0.0410344	2.15358	-0.505955	-0.349985	-0.545637	-0.700805	-0.212126	-1.20857	-1.03871	-0.9841
ALOX5AP	-0.36797	0.00507886	2.01535	-0.0607715	-0.112047	0.319694	1.3004	-0.756322	-0.339933	0.454545	-0.65759	1.10073	1.70947	1.13824	0.793194	-0.502766	0.0669015	0.190124	1.01983	0.291109	0.264556	0.494456	1.54109	0.764302	1.6577	1.33455	2.09512	0.528762	-3.55356	0.43248	0.241017	0.324263	0.256567	0.0299396	0.502484	0.773986	0.227749	0.798652	1.06382	1.35022	0.230329	1.05266	0.676708	0.770783	0.885024	0.193808	1.50177	1.17469	0.893789
ALS2CR11	2.68476	2.87835	0.743919	2.01138	-0.50606	-0.407591	-0.042704	2.77222	2.34418	2.01274	1.03968	1.4395	1.11022	1.31292	1.79127	2.25623	2.37859	1.93632	-0.600361	-0.715322	-1.69438	-0.684384	0.346069	-1.33477	-1.32138	0.677932	-1.43235	2.59964	1.1433	2.51571	2.45633	2.48842	2.58806	2.11034	2.29587	2.36401	2.55999	-2.00928	-1.1309	-0.171085	1.22015	1.22015	-1.8673	-0.5358	1.22015	-1.00065	-2.1363	-2.25521	-2.04934
ALS2CR12	1.04033	1.34854	-0.831752	0.798325	-1.01341	-0.718694	-1.16064	1.06128	0.815262	0.429914	0.709942	0.354895	0.457502	0.00293891	-0.106167	1.06367	0.54543	0.434453	-1.03298	-1.17773	-0.628491	-1.10007	-0.739067	-0.713581	-1.89368	-0.308278	-0.672451	0.744573	-0.589581	0.890441	1.0194	1.24163	1.24491	1.26144	0.642438	0.934364	1.26202	-0.61636	-0.105477	-0.286298	0.168306	-0.34995	-0.376207	-0.1712	-0.564488	-0.0713737	-0.604541	-0.935207	-0.867448
AMDHD2	0.667226	0.922685	-0.363103	0.329892	0.0391506	-0.261944	0.0695078	0.300377	0.456446	0.271892	1.17284	0.0124075	0.166105	0.387722	-0.267167	0.312421	0.40709	0.274295	-0.415441	-0.138153	-0.454459	-0.394285	-0.0167006	-0.633713	-0.225931	-0.0821632	-0.132498	0.462886	-0.435599	0.724851	0.620152	1.00344	1.02613	0.488268	0.688666	0.507657	0.981662	1.19062	0.153966	0.0797331	0.649993	0.759741	0.397471	0.0338542	-0.147009	-0.0385194	-0.278783	-0.344725	-0.38972
AMIGO2	0.577319	0.517361	0.920438	0.721554	1.12184	1.11796	1.2805	0.122135	0.703774	0.764791	0.0772817	1.21011	0.9137	0.848822	0.949212	1.06597	0.901008	0.883259	1.31996	1.07089	0.436383	2.09036	1.65691	-0.609043	1.89149	1.99366	0.694633	0.635923	1.18254	0.197927	0.10845	0.199109	0.441052	0.0182636	0.119777	0.517065	0.26078	1.53107	1.65479	0.79929	1.9723	1.35065	1.47796	1.60446	1.4618	0.53214	0.377029	1.30993	0.632773
AMOTL2	-0.618084	-0.200768	0.293059	-0.341359	0.0855418	0.129523	-0.0349696	-0.807432	-0.568923	-0.187696	-0.601769	0.0654572	0.550208	0.0214177	0.0521771	-0.512387	-0.225615	-0.117478	0.385662	0.340568	0.551261	0.347579	0.316837	0.655928	0.244304	0.364063	2.32765	-0.421132	-0.0876658	-0.491192	-0.345806	-0.798413	-0.496507	-0.428486	-0.892428	-0.765033	-0.722106	0.387191	0.473145	0.223052	0.76024	-0.750568	0.763496	0.447811	0.704785	0.291412	0.709084	0.506408	0.53697
AMZ2	1.48608	1.68331	0.186452	1.53779	0.701516	0.912361	0.37738	1.22377	1.52355	1.5783	0.902866	0.687865	0.684749	0.711982	0.790326	1.47991	1.67691	1.37043	-0.325736	-0.166503	-0.0439973	-0.267	0.302958	0.250324	-0.0723271	0.802245	-0.214735	1.39055	1.30921	1.49504	1.61361	1.82138	1.69747	1.95076	1.46889	1.36215	1.64006	0.203552	0.402822	0.552553	0.279463	0.291161	0.529353	0.544711	0.286348	0.754841	0.324306	0.494541	0.485052
ANG	0.0299214	-0.269836	0.436907	-0.395827	-0.109127	0.0944027	0.555779	-0.387078	-0.275723	0.3481	-0.23182	0.351534	0.543478	-0.129412	-0.261995	-0.209945	-0.540828	-0.173438	0.269499	0.0861183	0.163386	0.571539	0.814741	0.33204	1.21311	1.40135	1.19613	-0.382155	0.355191	-0.197553	-0.243821	-0.459205	-0.147623	-0.640761	0.00193335	-0.174351	-0.330755	0.639245	0.373622	0.235202	-0.650733	-0.0419964	0.149686	0.857807	0.65896	-0.401983	0.298776	-0.00712894	0.00776767
ANK3	0.167135	0.0292006	0.144787	0.200535	0.243698	0.222519	-0.0574983	0.120781	0.0864948	-0.154896	-0.111844	0.217312	0.144647	-0.000354259	0.0275792	0.102206	0.101112	-0.00704192	0.419164	0.206764	3.31815	0.330308	0.538535	3.02453	0.706081	0.40619	0.948951	-0.277337	0.0621851	0.483991	0.281798	0.221923	0.535382	0.593376	-0.203229	-0.421323	-0.183658	1.02434	0.221126	0.100301	-0.30373	0.516915	0.317334	0.209331	0.901312	0.0607147	0.312928	0.441405	0.958868
ANKAR	1.3312	0.466712	0.31225	1.3295	0.377236	0.42306	-0.509827	0.808686	1.2884	0.52827	-0.196329	0.110126	0.0957929	0.328929	0.0769077	1.0162	0.388965	0.349555	0.395309	-0.244228	-0.183751	0.544268	0.051457	-0.459989	0.440195	0.758195	0.168035	1.29633	-0.116864	1.07873	1.05166	1.48143	1.48331	1.32621	1.16928	0.896611	1.3772	0.0760059	0.12505	0.387538	-0.039469	0.421889	-0.00363776	0.229416	-0.0894189	-0.127705	0.182204	0.142067	-0.232187
ANKDD1A	-0.00974386	0.179589	1.77769	0.308594	0.32316	0.0906184	0.613811	0.138347	0.193165	0.446559	0.172696	1.69236	1.42781	1.36159	0.670054	0.112055	0.159056	0.136931	1.56816	0.977462	0.0167934	1.24224	1.28038	-0.15343	1.92537	1.4311	0.765091	0.0292738	0.403279	0.516948	0.404741	0.195652	0.230388	-0.0432197	0.0392295	-0.130063	0.085837	1.41829	1.10777	0.536173	0.493898	0.680706	0.45561	1.45535	1.04546	1.28193	1.27263	1.16867	0.89283
ANKRD7	1.93929	2.2046	0.165651	1.99583	0.511373	0.41888	-0.811595	2.16501	2.12454	1.6486	0.877651	0.897246	0.978663	0.862211	1.29244	1.65402	2.10714	1.83267	-0.849054	-1.07089	-3.27218	-1.61661	0.067036	-4.18472	-3.29789	0.225196	-4.22794	2.11669	0.99782	2.34526	2.44021	2.31337	2.63357	1.60637	1.40262	2.01828	1.83093	-1.08868	-0.364811	0.85872	-1.3807	3.37322	-0.977561	0.332849	-1.36547	0.389224	-1.30089	-1.40838	-0.919351
ANXA6	1.04246	0.880761	2.12409	1.00254	0.815249	1.314	1.0876	1.24424	0.916779	0.307389	1.45139	1.77985	1.67086	1.79657	1.42491	1.4337	0.790934	0.716902	1.83401	1.5973	1.63484	1.95985	2.10734	1.84448	2.23585	1.75678	1.97466	0.809584	1.64731	0.941946	0.934024	1.23574	1.24168	1.27163	0.924421	0.748184	1.14259	1.61922	2.03516	1.41985	1.41355	1.12597	2.17513	1.26995	1.64263	1.05895	2.49877	1.86072	1.68636
AP1S2	0.160672	0.132889	0.262026	0.215671	0.497309	0.543566	0.418547	0.202485	0.131721	0.24883	-0.317785	0.19746	0.146455	0.13426	0.207529	0.173426	0.0732278	0.177509	0.415663	0.314875	2.3588	0.582104	0.581121	2.08717	0.950808	0.652482	0.37572	-0.317655	0.422757	0.234224	0.261807	0.0124722	0.247052	0.275766	0.258472	-0.254861	-0.385412	0.751271	-0.0837531	0.0569037	-0.553489	-0.296163	0.892385	0.911525	0.761183	-0.128869	0.45131	0.509297	0.233673
AP2B1	1.17396	1.22156	0.527312	1.16361	0.0413081	0.309451	0.428002	1.3238	1.02394	0.484395	1.41327	0.744203	0.632691	1.11147	0.595476	1.24358	1.05536	0.878874	0.130252	-0.0447865	0.424535	0.0308978	0.587142	0.327539	0.447532	0.450521	-0.00914591	1.11743	0.992509	0.878932	1.0117	1.07007	0.836997	1.22106	1.07404	1.06111	1.25762	0.437663	0.556904	0.523916	0.110417	0.149735	0.348802	0.563661	0.554528	0.651336	0.431466	0.409025	0.426764
APH1B	1.18059	1.49577	-0.382166	1.22308	-1.03579	-0.734635	-0.716133	1.56554	1.09879	1.39529	1.31554	0.374456	0.0686657	0.372585	0.172228	1.16927	0.834151	0.731807	-1.09367	-1.03855	-0.322749	-1.52792	-0.451457	-0.523001	-2.52418	-0.594636	-1.35781	1.13244	1.48853	1.33818	1.47628	1.20471	1.37455	0.85053	0.575741	1.18326	1.03247	-0.886018	-0.604744	-0.175656	-1.04216	-1.0833	-0.48881	0.0730736	-0.439419	0.0138652	-0.110214	-0.357993	-0.234086
APOD	0.76349	1.38487	2.11162	0.748897	1.70948	2.04611	2.36212	0.728416	0.947556	2.10929	1.01169	1.88535	2.24989	1.82423	1.82393	1.21839	1.46413	1.75756	2.11779	1.63854	2.11544	1.94469	2.35141	2.0839	2.21979	1.76606	3.50246	1.22023	0.00278856	1.83144	1.9709	1.71037	1.11712	1.59076	1.9146	2.17633	1.12892	2.44194	1.98999	2.32456	1.66555	3.16534	1.28355	2.07136	2.12833	1.72409	2.14295	1.6402	1.91644
APP	1.54443	1.52757	2.14202	1.86806	2.34823	2.34034	2.14719	1.94393	1.87284	1.47392	1.83741	2.13985	2.34676	2.01367	2.10205	1.89478	1.75006	1.99207	2.61177	2.46873	2.94011	3.18552	2.60217	2.63656	2.82046	2.31843	2.41087	1.58103	2.28398	1.81188	1.74029	1.63417	1.84497	1.58226	1.59999	1.6074	1.39859	1.9261	2.24768	2.22903	1.08383	2.04911	3.11812	2.61618	3.50964	1.93977	2.39936	1.5643	0.975209
AQP5	1.86104	1.6512	-0.0641746	1.66891	-1.1651	-0.930942	-0.543448	1.71778	1.63257	1.38365	2.11786	1.12318	1.20427	1.38376	0.556663	1.80171	0.987092	0.825694	-0.684137	-0.800746	-1.39882	-1.03677	0.209388	-1.62995	-1.17566	0.308575	-1.26325	1.60403	1.78156	1.70097	1.37376	1.49086	1.71688	1.12765	1.22653	1.53573	1.60958	-0.276734	0.0271364	0.120543	-0.425537	-0.346756	-0.0976154	0.280391	-0.149221	0.0715941	-0.410556	-0.439512	-0.411395
AQP7	0.0767846	-0.153704	0.183737	0.790545	-0.39151	-0.61688	0.13717	0.783745	0.929411	0.778083	0.822358	0.296112	0.532438	0.577801	0.362004	0.346053	-0.117779	0.0400436	-0.132526	-0.188529	-0.223763	-0.156095	0.226529	-0.609915	0.096795	0.0457203	0.307631	0.742266	-0.0822359	0.880908	0.685978	0.845375	1.03242	1.07999	1.01469	0.714914	1.26357	0.41876	0.665198	0.672132	0.0146511	0.228834	-0.0238864	-0.00127148	-0.0232555	0.17887	0.120227	-0.0601954	-0.129527
AR	0.401716	0.628761	1.75327	0.678131	0.929926	0.92542	1.28898	0.289609	0.632434	0.791576	0.798585	1.32986	1.12731	1.19302	0.905734	0.619357	0.6174	0.679313	1.44918	1.24735	2.11766	1.4932	1.73607	2.48097	2.12692	1.61759	1.93506	0.308057	1.1603	1.13676	1.08125	0.874197	1.12119	0.843928	0.308848	0.264008	0.0777889	1.49619	1.39638	0.923922	1.07322	1.39966	1.48553	1.57547	1.56982	1.16089	1.72573	1.6675	1.42721
ARHGAP1	0.305019	0.449968	1.43151	0.743946	1.23707	1.43193	1.33712	0.359306	0.708073	1.01128	1.08775	1.22785	1.60309	1.26554	1.23077	0.773695	0.796223	1.11117	1.4097	1.32142	1.43236	1.69679	1.76991	2.02583	1.87595	1.89491	2.76546	0.763962	1.46479	1.02507	0.852943	0.862438	0.9073	0.759231	0.624573	0.702848	0.669524	1.71547	1.78625	1.68252	1.60345	1.89856	1.4071	1.51716	1.48588	1.45809	1.61142	1.59594	1.56847
ARHGAP12	0.81659	0.685571	1.55995	0.700273	1.52469	1.35306	1.03515	0.876862	0.810453	0.596221	0.0514086	0.973355	0.829202	1.0264	1.31376	0.965669	0.635324	0.703715	1.38068	1.05067	1.97283	1.58567	1.20107	1.81331	1.38016	1.12337	1.32679	0.278006	1.00417	0.72208	0.615998	0.798147	0.702521	0.759372	0.197914	0.512562	0.132747	0.947171	1.22427	1.30324	1.38998	1.49723	1.45766	0.799167	0.961511	1.03523	1.4727	1.63486	1.26443
ARHGAP18	0.934606	1.0394	1.42893	1.06559	1.54231	1.55708	1.41846	0.830543	1.13604	0.818015	0.292995	1.68242	1.18495	1.05776	1.17944	0.962862	0.954994	0.744158	1.61504	1.07097	1.60847	1.90492	2.03068	1.48915	2.34088	2.03642	0.85857	0.559431	1.1781	0.869943	0.731438	0.886331	1.00271	1.32422	0.521246	0.570125	-0.0807936	1.18213	0.514081	0.446103	1.90891	0.797236	1.64423	2.02457	1.42933	1.16565	0.798083	1.67231	1.20701
ARHGAP28	1.59973	0.587357	0.926165	1.03327	-1.05045	-0.813578	-0.748304	1.46305	1.01968	0.867467	0.66364	1.32409	1.00323	1.14687	0.159471	1.53037	0.639562	0.427263	-0.272926	-0.446989	0.400158	-0.150108	0.318176	-0.937361	-0.386004	0.425479	-0.316973	1.41183	0.334933	1.50811	1.45994	1.21585	1.39824	1.29373	1.25376	1.3261	1.38129	-0.143244	-0.0172037	0.224536	-0.0612279	-0.0639041	-0.257428	0.218751	-0.193516	-0.0734514	-0.249272	-0.62919	-0.736914
ARHGAP6	-0.350604	-0.459914	0.0362595	-0.30277	-0.493791	-0.460483	-0.0617759	-0.26735	-0.0729598	-0.211065	-0.373641	0.116868	0.0137994	-0.0728017	-0.203327	-0.0389366	-0.412285	-0.205094	0.114911	0.113814	2.03301	0.263286	0.0993585	2.06575	0.326389	0.058648	1.34843	0.16746	0.239693	-0.367453	0.0126025	-0.053303	0.105041	0.0567049	0.0790221	-0.0995235	-1.47056	0.701846	-0.281495	0.380344	-0.287272	-0.0107906	0.0419914	0.884158	0.384517	0.120865	0.588071	0.566438	0.509908
ARL6IP5	1.55417	1.41363	2.32187	1.41653	1.84784	2.0013	1.78415	1.47374	1.60431	1.08513	0.812115	2.05542	2.01508	1.97146	2.09681	1.76144	1.44407	1.55485	2.29836	2.01335	2.06182	2.42721	2.76018	2.34553	2.46845	2.44776	2.76519	1.37929	1.45153	1.38756	1.31294	1.39244	1.4979	1.27538	1.13368	1.31951	0.6387	2.13289	2.39833	2.54224	2.56238	2.35056	1.99134	2.04079	2.19961	1.87772	2.07816	2.28469	2.03154
ARMC2	1.29613	1.22889	0.103595	1.1124	-0.359827	-0.199475	-0.267729	1.43118	1.09388	0.630406	1.0738	0.479569	0.465412	0.594153	0.535941	1.40313	0.985111	0.835735	-0.231366	-0.393897	-0.564264	-0.167595	-0.0548453	-0.795416	-0.622067	-0.359731	-0.597545	1.09612	0.0318075	1.2266	1.19368	1.14942	1.24093	1.02886	0.942509	1.11261	1.18124	1.03691	-0.275073	-0.222185	-0.0226606	1.03691	0.0370528	-0.184523	-0.233697	-0.0119819	-0.344485	-0.231276	-0.247922
ARMCX3	0.113184	0.191038	0.606503	-0.13354	0.522594	0.65092	0.472405	-0.112534	0.147577	-0.304371	-0.179702	0.242233	0.537053	0.0260975	0.164954	0.147657	-0.406356	-0.0493458	0.916739	0.578653	2.74544	1.34477	1.10622	2.04647	1.29644	1.25979	0.964767	-0.107578	0.418641	-0.0019212	0.0170638	-0.140591	-0.0501869	0.200205	0.531181	-0.260227	-0.458668	-0.594631	-0.594631	0.539682	1.18389	0.739406	1.263	0.799215	1.04206	0.479375	1.11891	1.21894	0.984689
ARSG	0.0654016	-0.242628	0.184389	-0.315757	0.106955	0.247282	0.0649679	-0.264	-0.350039	-0.256249	0.0515775	0.171843	-0.0442531	-0.083562	-0.1651	-0.06515	-0.17235	-0.146074	0.452005	0.331878	2.37921	0.470186	0.262263	2.21995	0.557815	0.185344	0.227296	-0.203759	0.421639	-0.379099	-0.347754	-0.224869	-0.37844	-0.224129	0.378168	0.285977	-0.251463	0.792894	0.333293	0.535646	-0.154162	-0.154162	-0.295254	0.172301	0.53297	-0.0255271	0.890076	0.964796	1.06701
ASF1B	0.529405	0.581499	0.0897044	0.566639	0.723714	0.913884	0.729406	0.646107	0.578669	0.254132	1.04779	-0.0489341	0.352417	0.459883	0.529517	0.736351	0.803463	0.745171	0.469592	0.963493	-1.46114	0.477315	-0.592546	-1.54282	-1.65835	-0.481433	-1.82842	0.574819	1.09355	0.669744	0.808474	0.894536	0.727246	0.612235	0.296318	0.775874	0.660063	-0.218217	-0.0386297	0.148192	0.0853656	-0.643712	0.359964	0.0951808	-0.18079	0.35109	0.0698074	-0.116244	0.118603
ASRGL1	1.1398	1.46196	-0.400425	0.857479	-0.485917	-0.34297	-0.950821	1.43617	0.760368	1.15223	1.48788	0.403547	0.57364	0.450155	0.332884	1.25852	0.852154	0.758166	-1.1449	-0.990977	-1.84411	-1.07365	-0.258122	-1.48746	-2.1984	-0.560199	-1.94529	1.22278	1.50044	1.4417	1.36286	1.19676	1.12256	1.08891	0.914219	1.09729	1.36309	0.133683	0.0503819	-0.117007	-0.29505	-0.182479	-0.647324	0.104806	-0.484622	0.165766	2.09494	-0.664793	-0.485186
ASZ1	0.433376	0.704261	0.00928253	0.548502	1.03026	0.957235	0.690722	0.980939	0.571702	0.374569	0.214227	-0.167041	-0.291362	0.270499	0.329941	0.512701	0.68454	0.589469	0.355009	0.404261	-1.10747	0.220986	-0.751382	-0.83942	-0.646797	-0.47891	-0.99488	0.275863	-0.207317	0.954112	0.891111	1.25615	0.956108	0.96997	0.518612	0.707506	0.51864	0.0826739	0.0826739	0.0826739	0.0826739	0.0826739	0.0826739	0.0826739	0.0826739	-0.191896	0.0826739	0.0826739	-1.02024
ATG4D	0.824898	0.646707	-0.393143	0.577039	-0.212279	-0.00417137	0.00731997	0.421752	0.483728	0.510144	1.1846	0.19675	0.244554	0.444563	0.0690978	0.634521	0.521783	0.444221	-0.502384	-0.0126713	-1.20762	-0.322257	-0.343027	-0.968228	-0.285988	-0.335021	-1.00346	0.669449	0.0600074	0.679822	0.819417	0.933004	0.796632	0.412845	0.467738	0.748873	0.940984	-0.586058	-0.316722	-0.338347	-0.42014	-0.770651	0.0335618	-0.0112093	-0.197933	-0.0628872	-0.298703	-0.497533	-0.0602924
ATP6V1F	1.29497	1.43579	0.703793	1.23223	0.206079	0.596617	0.856928	1.26471	1.14151	1.47267	1.5942	1.24064	0.950235	1.23579	0.613574	1.0268	1.22848	1.03809	-0.0394559	0.370417	0.183841	0.0148939	0.373056	0.294988	0.845429	0.467719	0.33378	1.54234	1.2597	1.39749	1.29108	1.49327	1.26286	1.7608	1.3212	1.39922	1.4765	0.405532	0.583495	0.608308	0.589593	0.281021	0.719938	0.648196	0.710652	0.67455	0.811031	0.700077	0.776049
ATRX	-0.155884	-0.372852	0.636326	-0.598427	0.0556122	-0.227026	-0.15115	-0.00796164	-0.314991	-0.820484	-1.04514	0.153091	0.0828314	-0.211721	0.352638	-0.436051	-0.0636315	0.0248636	0.568991	0.112443	1.18923	0.561846	0.419115	0.913389	0.740849	0.717231	0.609295	-0.503845	-0.0486216	-0.353939	-0.032591	-0.51175	-0.383577	-0.628811	-0.615024	-0.455308	-0.781861	0.100228	0.501386	0.0522567	0.213435	0.439288	0.265436	-0.300816	0.118274	-0.186766	0.729244	0.337193	-0.0605028
AURKAIP1	0.858562	0.512308	-0.382361	0.480038	-0.217006	-0.248452	0.00957726	0.791904	0.313518	0.71023	0.931254	0.187151	0.232724	0.330902	0.0515363	0.581885	0.428616	0.360714	-0.612542	-0.475543	-0.464055	-0.253388	-0.172034	-0.419917	-0.226232	-0.0613313	-0.293223	0.760686	0.608269	0.700286	0.590029	1.0084	0.751898	1.22854	0.599141	0.67413	1.08101	-0.228629	-0.357581	-0.399459	-0.119425	-0.611855	-0.231606	0.122942	0.042423	0.325704	-0.294544	-0.1149	-0.135552
BACE1	-0.353256	-0.0744436	1.24579	-0.0415685	0.6805	0.80923	0.780881	-0.09711	0.0776711	0.702131	0.556197	1.22248	1.1768	0.863644	0.959149	-0.135702	0.136301	0.567098	0.807357	0.702569	0.475665	1.13722	1.42958	1.0598	1.73913	1.7459	2.13277	-0.0106058	0.807149	0.448545	0.417774	0.175188	0.326941	0.157923	-0.00875851	-0.07845	-0.415544	1.47408	-0.348573	1.22818	1.44228	1.42476	1.21706	0.993507	1.2889	0.847137	1.19125	1.3057	1.06832
BAIAP2L1	0.441277	-0.0617434	0.0698148	0.31542	0.85164	0.94547	0.6482	0.441821	0.52995	0.45511	0.368846	-0.38958	0.0564674	0.145815	0.458683	0.690392	0.368736	0.48086	0.631375	0.936349	-1.22728	0.321344	-0.718363	-0.934283	-1.68085	-0.722847	-1.03687	0.591611	0.423815	0.438533	0.301113	0.700769	0.421212	0.49074	0.67237	0.389241	0.7334	-0.433026	0.876017	0.876017	-0.0771181	-0.661491	-0.743821	0.460806	0.876017	0.494548	-0.371106	-0.699657	-0.284843
BCL3	-0.416434	0.684427	0.938404	0.266282	1.43285	1.20543	1.22943	-0.232951	0.384572	0.822893	0.640086	0.775109	1.18726	0.695547	0.65412	-0.0787994	0.456671	0.718756	0.682492	1.46872	-0.309022	1.0484	1.27775	0.422628	1.78031	1.25974	1.99596	1.34921	0.067321	-0.334649	-0.131934	-0.493764	0.0757537	0.73383	1.17157	1.30353	0.700436	1.63154	1.03774	1.22445	0.503589	0.904356	1.13613	1.17331	0.947256	0.576462	0.158835	0.879439	0.910275
BCL6	0.345627	-0.119619	0.961045	0.616004	0.4841	0.752905	0.703743	0.143372	0.83237	0.537389	1.01138	1.32037	0.982961	0.971576	0.622504	0.851345	-0.00870172	0.0284243	1.30725	1.10014	0.0305636	1.30262	1.40141	-0.279905	1.08739	1.07776	1.73432	0.560091	-0.40045	0.037029	0.317356	-0.180807	0.369232	1.00512	0.967609	0.629461	0.0773886	1.1689	1.95866	1.70964	1.6388	1.49841	1.02826	0.525921	0.805605	0.329131	0.864952	1.47398	0.626111
BDH2	0.317546	0.307298	1.00092	0.146459	1.0089	0.930154	0.507643	0.341654	0.396297	-0.155434	0.228924	0.997138	0.669371	0.498336	0.956248	0.508097	0.467357	0.467539	0.992136	0.920708	1.20243	1.23596	1.793	1.07071	1.64009	1.94009	0.896949	-0.0844779	0.391105	0.450109	0.525327	0.521779	0.487927	0.684118	0.178806	0.0615229	-0.45658	0.976432	1.20824	1.2545	1.30859	1.34099	0.864959	0.963477	1.0709	0.491016	0.921328	1.18507	0.830207
BOC	-0.424107	0.0774901	1.21059	0.0765427	0.515555	0.512209	0.671917	-0.3376	0.145625	0.447585	0.44713	0.782135	1.27697	0.915486	0.708381	0.0672286	0.0704754	0.659356	0.680897	0.685775	1.05693	0.71124	1.03866	1.44839	0.693509	0.930786	2.30321	0.42275	-0.658666	0.527868	0.537568	0.417502	0.215235	0.258958	0.726726	0.502783	0.238306	0.994641	0.793072	0.983748	0.611466	1.15976	0.0218573	1.1878	1.25214	0.781074	1.32544	0.766027	0.727786
BOLL	1.99781	2.13741	0.883553	1.95969	1.25648	1.37072	1.00154	1.9949	1.89417	1.79223	1.80068	1.43616	1.39953	1.57244	1.43799	1.93453	2.04952	1.90311	0.523244	0.510451	-1.72004	0.084797	0.640569	-2.16615	-2.56271	0.654166	-1.84752	2.14739	0.714246	2.17281	1.75717	2.22123	2.42068	1.36654	1.51427	2.24921	2.03373	0.826973	0.954472	1.02394	0.439291	0.506566	1.20205	0.942212	0.786202	0.911633	-0.57595	-0.1579	0.392461
BRAP	1.68011	1.36346	-0.109762	1.18189	0.343183	0.646756	0.0211272	1.52228	1.14471	0.747	1.37822	0.338015	0.660984	0.681107	0.593912	1.53293	0.910567	0.950534	0.394796	0.35599	-1.01422	0.492316	-0.109983	-0.929668	-0.449022	-0.320076	-1.21239	1.10644	0.9269	1.48888	1.46778	1.4411	1.48832	1.35542	1.23191	1.26126	1.57778	-0.340868	1.81697	-0.0473577	-0.661071	1.81697	-0.193529	0.0433106	-0.241507	0.248822	-0.231596	-0.396471	0.000352728
BRIP1	0.8615	0.74934	0.170864	0.608497	0.433125	0.410037	-0.00674932	0.563655	0.692406	-0.366208	0.0556658	0.040037	-0.0666087	0.285318	0.324545	0.777322	0.607791	0.373571	0.644171	0.522508	-1.76067	0.0714018	-0.458361	-1.67835	-1.11926	-0.667063	-2.40232	0.693558	0.27874	0.768803	0.70574	0.900492	0.781683	0.835302	0.56817	0.770977	0.84441	-0.0770186	-0.0770186	-0.0770186	-0.0770186	-0.0770186	-0.0770186	-0.0770186	-0.0770186	-1.04907	-0.0770186	-0.0770186	-2.05498
BSCL2	0.84414	0.682545	-0.0111741	0.605472	-0.00722575	0.273047	0.405309	0.968851	0.603559	0.727517	1.27542	0.173268	0.200538	0.537562	0.242591	0.629877	0.554053	0.314197	-0.225397	0.210875	0.848596	-0.592498	-0.597673	0.609777	-0.95574	-0.744891	-1.2878	0.677351	0.939209	0.977026	0.916404	1.31248	1.12253	1.01805	0.908326	0.647198	0.97833	-0.37564	-0.15648	-0.0119193	-0.363386	-0.354973	-0.286377	-0.135274	-0.0655357	0.707149	2.01191	-0.0221973	0.321464
BTG2	-0.527023	-0.377335	0.592967	-0.422548	0.137235	0.121538	0.120648	-0.638206	-0.292155	0.14167	-0.159343	0.169032	0.760789	0.333555	0.165572	-0.186726	-0.422243	-0.319058	0.628492	0.399797	2.44161	0.2374	0.578043	1.93872	0.43505	0.275913	2.13747	-0.0725571	-0.792299	-0.294142	1.39492	-1.20529	1.20588	1.65507	0.234369	-0.0578499	-0.0232722	1.54747	1.05361	1.54386	0.484577	1.05818	0.201967	0.282859	0.306917	-0.281585	1.11565	0.461267	0.374612
BVES	1.29903	1.22892	0.308707	1.14896	0.72141	0.769515	0.20214	1.11816	1.16211	0.320653	0.848635	0.473659	0.45455	0.900324	0.660348	0.943079	0.961041	0.923152	0.260087	0.762165	-0.618866	0.119776	-0.198008	1.14714	-1.33556	-0.132242	0.5781	1.19444	0.422774	1.13273	1.11093	1.33609	1.09835	1.26162	1.19926	1.16229	1.24976	0.156197	0.544543	0.428699	0.728479	0.379563	0.215684	0.376386	0.238188	0.412766	0.0580833	-0.0830602	1.54008
C10orf88	0.994782	1.12812	0.178186	0.897155	0.419923	0.491969	-0.0714866	1.13472	0.996563	0.576114	0.686219	0.357398	0.333188	0.373167	0.651546	0.785408	1.12777	0.982484	-0.0852346	0.0214251	-0.822134	-0.0775031	-0.0456002	-0.708719	-0.696958	0.212434	-1.04534	0.831096	-0.45345	0.871261	1.12602	1.04363	1.00896	1.2853	0.22897	0.553379	0.104627	-0.0424774	-0.455316	0.112342	-0.0648976	-0.277579	0.00774743	0.182389	0.0591082	-0.0191072	-0.226222	-0.109127	-0.157256
C11orf63	1.16975	1.34586	-0.0140469	1.04421	-0.212407	-0.0560394	-0.406245	1.39841	1.09291	0.929431	0.711883	0.414392	0.492934	0.469393	0.591656	1.42902	1.20935	1.22039	-0.419903	-0.77724	-0.673736	-0.546036	-0.262994	-0.326423	-0.777295	-0.112556	-0.501819	1.10061	-0.120036	1.23124	1.03379	1.00142	1.09962	1.4057	1.03425	0.731598	1.15923	-0.0434672	0.0451983	0.273141	-0.228293	0.0136682	-0.0280235	0.307681	0.0452936	0.3451	-0.157226	-0.462409	-0.402629
C11orf65	1.16036	1.51871	-0.469647	1.12699	0.451344	0.377513	-0.404155	1.59655	1.39603	0.410657	0.178805	0.1711	0.158653	0.252807	0.461231	1.29729	1.19451	0.915303	-0.542685	-0.161353	-0.817237	-0.836325	-0.747934	-0.841341	-2.1392	-1.09041	-2.5767	1.36115	0.271002	1.32741	1.31939	1.40302	1.52733	0.989614	0.947333	1.09008	1.36408	-0.9964	-0.241544	-0.0486376	-0.587887	-0.688426	-0.690532	-0.491379	-0.893578	-0.137383	-1.21182	-0.951975	-0.384394
C12orf10	0.935926	1.16916	0.216414	1.11706	-0.00366178	0.207683	0.000107925	0.761827	0.92766	0.956569	1.49162	0.55797	0.784894	0.995129	0.43413	0.831935	0.974085	0.774983	-0.182957	0.315454	-0.178954	-0.279074	-0.108659	-0.216286	-0.584146	-0.0615832	0.200736	1.11736	1.29732	1.11227	0.848821	1.22476	1.08551	1.06276	1.09787	1.09535	1.54524	0.314216	0.46327	0.566438	0.19288	0.218879	-0.036205	0.138829	-0.0278062	0.332057	0.271056	0.261927	0.584829
C12orf60	1.59757	1.02308	-0.529498	1.16673	-0.563655	-0.386305	-1.07947	1.86668	0.638721	-0.0815137	0.529221	0.880595	-0.124611	0.723555	-0.398367	1.46687	0.311884	-0.0840827	-0.460133	-0.473441	-0.329585	-0.539908	-0.293258	-0.39032	-0.636635	-0.737989	-2.08082	1.30207	-0.0142581	0.858631	1.07693	0.98823	1.47663	0.94827	0.756594	1.0974	1.71505	-1.00152	-0.854362	-0.348999	-0.724802	-1.20432	-0.758227	-0.290582	-0.808176	-0.488061	-1.24008	-1.0183	-0.76125
C15orf43	1.71142	1.92039	0.35177	1.59954	0.857864	1.01641	0.483275	1.82095	1.87978	1.33851	1.40358	0.864404	0.933556	1.27586	1.08061	1.56698	1.78421	1.59176	-0.144616	0.0563421	-1.70452	-0.129964	0.384548	-1.4107	-1.58815	0.259234	-1.23932	1.78515	-0.19586	2.051	2.05653	1.89145	1.88255	1.43867	1.53099	1.35083	1.87814	0.785692	0.785692	0.785692	0.785692	0.785692	0.785692	0.785692	0.785692	0.785692	0.785692	0.785692	0.785692
C16orf71	1.51188	1.56592	-0.510523	1.25723	-0.773715	-0.502756	-0.599469	1.38428	1.18455	0.82642	1.93345	0.468064	0.82683	1.03882	0.209169	1.37344	1.03219	0.733476	-0.891211	-0.873456	-2.12964	-1.4776	-0.374177	-2.07527	-1.96082	-0.673046	-1.70396	1.75608	0.394956	1.67942	1.66645	1.52478	1.50854	0.966963	1.33788	1.70214	1.50192	-1.09376	-0.828406	-0.424092	-0.19041	-0.684775	0.744499	0.711712	0.353563	0.356194	-1.44562	-1.72824	-0.976891
C17orf50	0.665547	-0.114668	-0.0539731	1.03607	-0.21083	-0.792839	0.0226178	0.91691	1.54087	1.58757	1.24643	0.543733	0.872493	0.608546	0.14163	0.852067	0.378397	0.170769	-0.307878	-0.131028	0.34168	-0.80979	0.154232	0.297674	-0.252871	0.279406	-0.307313	1.37456	1.52313	1.58089	1.48834	1.2562	1.39719	0.816687	1.10508	1.44064	1.42696	0.796553	0.678308	0.806002	0.369458	0.194183	0.376245	0.947598	0.560151	0.838773	0.375299	0.183899	0.33084
C1GALT1C1	0.036467	-0.203893	0.0376057	-0.017178	-0.161514	0.188002	0.183844	-0.185857	-0.201302	-0.00425636	-0.763216	-0.058728	-0.117969	-0.160929	0.0266698	-0.435983	-0.33546	-0.110617	0.1225	0.0715675	0.881906	0.988399	1.06218	0.828458	0.907153	0.415162	0.591479	-0.140111	-0.253224	-0.592196	-0.519295	-0.551313	-0.462391	-0.18583	0.0687137	0.0706676	-0.831445	0.242925	0.229843	0.146726	0.350667	0.0479402	0.69595	0.490645	0.452897	0.0362243	0.0399836	0.597559	0.0928391
C1orf115	0.599931	0.589976	0.994107	0.356408	0.350374	0.765743	0.946472	0.260741	0.524719	0.984007	0.66145	1.40023	1.33621	1.35627	0.883131	0.481983	0.532752	0.840891	1.26229	1.13639	3.23451	1.09648	1.18478	2.16111	1.37448	0.895868	1.36444	0.557878	-1.06212	0.721598	0.834989	0.739176	0.714246	0.76406	0.715053	0.423409	0.298772	1.57615	2.12662	1.83442	1.08071	1.57087	1.53016	1.24865	1.76391	1.05817	1.71353	0.9455	1.40031
C1orf158	1.40249	1.81954	-0.4321	1.25324	-1.45241	-1.31933	-0.937787	1.44238	1.33594	1.38604	1.75435	0.809689	0.883521	0.887818	0.479523	1.47685	1.19057	0.861137	-1.497	-1.22268	-1.65534	-1.26334	0.172894	-1.2599	-1.4604	0.0875695	-1.80049	1.38521	1.9508	1.49018	1.13603	1.70761	1.57294	1.25495	1.27451	1.39142	1.65246	0.559051	0.80337	0.735433	0.625251	0.151633	0.0296523	0.351425	-0.350875	-0.347386	-0.855384	-0.915083	-0.977835
C1orf186	-0.0791496	0.0641856	0.0408621	0.242952	0.274487	0.412777	0.498472	0.162207	0.214793	0.140413	0.000370604	0.0579647	0.209271	0.0593874	0.089598	-0.270543	0.19459	0.308491	0.0771683	0.217714	1.84232	0.337154	0.486763	2.28472	0.737639	0.100197	0.745372	-0.207201	-0.150052	0.363194	-0.00900075	0.490695	0.445177	-0.122627	-0.100852	0.105305	-0.244323	0.274434	0.214445	0.418275	-0.175986	0.0474286	0.619437	0.425311	0.291908	0.59942	0.699858	0.431734	0.692282
C1orf56	1.42572	1.76738	0.463388	1.48552	-0.40546	-0.18623	0.245829	1.46364	1.44067	1.08696	1.80608	1.07352	1.13938	1.34753	1.00217	1.4937	1.43021	1.22076	-0.432018	-0.0441827	-0.300652	-0.081934	0.466086	-0.230079	-0.0737587	0.391524	-0.244483	1.66156	1.53976	1.4297	1.46452	1.50294	1.37263	1.34991	1.00296	1.55232	1.48134	0.0353696	0.592175	0.859904	1.25362	0.823439	0.647164	0.213981	0.112343	0.264683	0.0881216	0.384938	0.264223
C20orf141	1.29165	-0.485659	-0.568894	1.12691	-0.608906	-0.505706	-0.202317	1.5975	0.888823	1.62969	2.01586	1.12278	0.602456	0.569502	-0.413586	1.25854	0.178075	0.269605	-0.490127	-0.200764	-0.141238	-0.362032	-0.335822	-0.379712	-0.0920476	0.258894	-0.159061	1.39949	0.78983	1.3844	1.0928	1.4698	1.31279	1.25523	1.73329	1.65482	1.71302	0.407081	0.523623	0.569141	0.434323	0.425582	-0.290232	0.381934	-0.0935789	0.347819	0.0154853	-0.175295	-0.113203
C20orf26	1.22871	1.4754	-0.246343	1.13374	-0.453365	-0.290017	-0.934494	1.66848	1.0769	0.656768	1.46301	0.657499	0.516227	1.11693	0.222628	1.32411	0.979144	0.727632	-0.638585	-0.624607	-1.72033	-0.780631	-0.430663	-1.7809	-2.87168	-1.23373	-2.55202	1.35377	0.620548	1.52616	1.45885	1.44308	1.52316	0.874262	1.1719	1.5033	1.47619	-1.00424	-0.554387	-0.42102	-0.641059	-0.979242	2.47799	-0.148812	-0.872587	0.0771001	-0.360047	-0.702716	-0.0306173
C20orf85	1.3559	1.47938	-0.538371	1.26562	-0.772959	-0.195582	-0.360425	1.639	1.04994	1.29795	1.86633	0.578895	0.715726	1.01771	0.245876	1.6158	1.27793	0.70781	-1.78498	-1.65337	-2.64234	-1.60715	-1.07782	-2.83917	-2.9906	-0.473578	-2.55891	1.62788	0.700075	1.90877	1.67633	1.85587	1.89114	1.00258	1.37748	1.87275	1.48241	-0.456194	-0.232827	0.0399497	-0.447111	-0.888594	-0.559894	-0.163428	-0.62176	-0.0949351	-1.26683	-1.35439	-1.062
C3AR1	-0.634135	-0.327503	0.966432	-0.265249	-0.290058	0.160064	0.528774	-0.720885	-0.314303	0.00335881	-0.615105	0.777143	1.76192	0.757661	0.0757569	-0.257785	-0.258962	-0.0891204	0.820025	-0.147267	0.225079	0.596135	1.12543	0.447371	0.924052	0.847155	1.2483	0.238184	0.478023	0.00292358	-0.215536	0.0223816	-0.198814	-1.78296	-0.152751	0.30435	0.532534	0.58655	0.401622	0.900641	0.367727	0.660164	0.466339	0.644061	0.425711	0.520911	0.948509	0.812737	0.917446
C6orf10	1.66003	0.451584	-0.649424	1.22011	-1.57704	-1.43397	-1.26506	1.83475	1.41853	1.23457	0.802609	0.558962	0.85026	0.260248	-0.258809	1.6271	0.119371	-0.0422142	-0.568106	-1.30724	-1.06649	-1.13727	-0.131101	-0.561631	-1.30882	-0.324988	-0.879225	1.68386	-0.0526145	1.69527	1.56019	1.51874	1.74878	1.34491	1.28336	1.6036	1.75425	-0.927878	-0.416962	-0.36101	-0.399859	-0.664873	-0.277076	0.028118	-0.672877	-0.476681	-0.57462	-0.617528	-0.64187
C7orf31	2.05729	1.54863	0.308538	1.93433	0.495046	0.487761	0.156899	1.82757	2.00386	1.92139	1.56796	1.39781	1.13964	1.22825	1.01836	2.02954	1.54965	1.54002	-0.244056	0.158225	-0.865944	-0.194626	0.169719	-0.350366	-1.10307	0.723296	-0.174199	2.10027	1.44392	1.94646	2.07852	1.95345	1.90766	1.74061	1.84577	2.1722	2.04905	1.07126	1.07126	1.07126	1.07126	1.07126	1.07126	1.07126	1.07126	1.07126	1.07126	1.07126	1.07126
C9orf43	1.01024	1.16979	-0.356702	0.909329	0.271372	0.445862	-0.0233677	1.28187	0.748671	0.50728	1.19566	-0.0498337	0.185537	0.500557	0.0577989	1.13484	1.49149	1.21689	0.0910078	0.0473836	-0.92965	-0.266895	-0.509695	-0.966683	-2.13756	-0.65125	-3.11752	1.37471	-0.148756	1.38285	1.16582	1.20361	1.24972	0.778615	0.986215	1.16363	1.34871	-1.0617	-0.450903	-0.297563	-0.588633	-0.713239	-0.623474	-0.24496	-0.645571	0.0124699	-0.436772	2.0091	-0.140033
CABYR	1.80752	1.36739	-0.775844	1.7962	-0.866017	-0.244564	0.47447	2.01739	1.71766	1.95472	1.90676	1.21013	0.913436	0.860305	0.296741	1.99139	1.05841	0.894571	-0.284647	-0.271414	-2.77287	-0.642867	-0.284323	-2.4183	-1.20529	0.306959	-2.53311	1.72451	1.96623	1.9578	1.82339	1.95116	1.93214	1.87692	1.70846	2.01939	1.9478	-0.570476	-0.157659	0.311266	-1.7405	-1.71763	-0.37019	0.539082	-0.262031	0.856907	-0.23856	-0.560063	-0.346105
CAPN1	-0.327657	-0.341385	0.215511	-0.284334	-0.346563	-0.208634	0.218291	-0.514859	-0.386435	0.0762192	-0.0846111	0.0817127	0.372783	0.250368	-0.0714154	-0.358822	-0.271761	-0.273597	0.13354	-0.00641285	1.60533	0.257967	0.239912	1.71045	0.642554	0.0408741	1.28823	-0.446568	0.130011	-0.242222	-0.130828	-0.34884	-0.339119	-0.716294	-0.25982	-0.166762	-0.238072	-0.243674	-0.243674	0.85139	0.827405	0.985062	0.00868139	0.38115	0.252115	0.552934	0.673713	-0.231477	0.127815
CAPN2	0.425917	0.529071	1.51221	0.703658	1.44223	1.56935	1.35668	0.471358	0.6633	0.721311	0.965495	1.39065	2.08467	1.61679	1.08308	0.313368	0.808732	0.925071	1.83476	1.66151	2.27235	1.90755	2.03522	1.96916	2.01772	1.70608	2.39977	1.12236	0.935064	0.745553	0.582716	0.349844	0.701368	0.81404	0.812157	1.02628	0.630312	1.6822	1.59428	1.56003	1.58587	1.90723	1.58727	1.68278	1.43948	1.25867	1.58973	1.74363	1.50969
CAPZB	0.298516	0.188065	0.333304	0.507776	0.0794308	0.121769	0.187229	0.459889	0.702202	0.383962	1.00248	0.448473	0.709588	0.466636	0.311682	0.67236	0.0283244	0.354033	0.176353	0.154985	-0.212119	0.456337	0.662528	0.226831	0.414651	0.551141	1.00086	1.0227	0.727292	0.935021	0.891118	0.902178	0.660692	1.18082	1.52228	1.07729	1.12424	0.0856424	0.281267	0.266686	0.133728	0.198948	0.426713	0.295492	-0.0355511	0.228207	0.57587	0.568983	0.552128
CASC5	1.57166	1.59268	0.870885	1.22383	1.92895	1.70293	1.00815	1.68584	1.70797	1.01532	0.773837	0.787288	0.797182	0.801627	1.60537	1.55553	1.65797	1.72811	1.02749	1.0628	-1.93702	0.650936	0.0244305	-1.48155	-2.43091	0.322442	-2.11727	1.37057	1.67154	1.67765	1.73257	1.7928	1.89859	1.61824	1.21277	1.35905	1.36274	0.329395	0.329395	0.329395	0.329395	0.329395	0.329395	0.329395	0.329395	0.329395	0.329395	0.329395	1.39864
CATSPER1	1.41238	0.163711	-0.658906	1.42996	-0.723868	-1.00074	-0.607342	1.01238	1.08599	1.09001	1.80308	0.757661	0.367803	0.788184	-0.0305938	1.15169	-0.14329	-0.0647123	-0.78494	-0.968993	-0.788392	-0.711726	-0.231738	-1.12001	-0.573372	-0.304874	-0.897935	1.52295	0.316545	1.41471	1.28612	1.39539	1.61456	1.49019	1.26709	1.35412	1.86237	-0.191419	-0.144254	0.0598952	0.523255	0.611188	0.179101	0.636944	0.634813	-0.0929793	0.0823529	-0.187675	-0.439271
CAV2	1.30453	0.538686	1.20913	-0.451789	0.417595	0.490352	0.536898	0.0104701	-0.0528167	0.56896	-0.203344	1.15854	0.975988	0.602651	0.907486	1.13845	0.519712	0.930834	1.87747	1.58254	0.20603	0.773057	1.2066	0.857327	0.38871	0.729844	2.26141	0.28472	-1.69041	0.408046	0.621482	0.802991	0.48509	1.06625	0.428825	0.0961141	0.266131	0.335505	0.14848	0.14848	0.14848	0.14848	1.37956	0.593921	1.35426	0.430028	1.33432	1.32888	0.818548
CBL	0.752465	0.993812	0.994498	1.21033	1.22218	1.25377	1.09635	1.01807	0.855406	0.964777	0.959509	0.609643	0.611151	0.688679	1.19834	0.896366	1.17423	1.28757	1.18624	1.27897	-0.856748	0.704151	0.00410418	-0.947335	-0.809584	0.0334258	0.223358	0.984546	0.9998	1.32278	1.53669	1.36482	1.2946	1.36266	1.23244	1.44846	1.48061	0.763649	0.770772	0.837045	0.918267	0.542906	0.410124	0.294091	0.424479	0.521278	1.07063	1.18187	1.15311
CCDC104	1.20217	0.896298	-0.740702	0.636891	-0.70863	-0.0613008	-0.79865	1.23892	0.753259	0.896141	0.259767	0.0302226	0.40077	0.303228	-0.0920062	0.874215	0.712443	0.48198	-0.822162	-0.816921	-0.101929	-0.606426	-1.00378	0.00574343	-1.34073	-0.71405	-0.330503	0.728684	0.599223	1.07078	0.907417	0.958985	0.999576	0.953311	0.433019	0.5638	0.815566	-0.428457	-0.168218	0.184876	0.0688657	0.181929	-0.485634	-0.316275	-0.507348	0.0268672	-0.201074	-0.23445	-0.336701
CCDC11	1.8153	1.63026	-0.293344	0.983118	0.0412875	0.150221	-0.254308	2.09047	1.32478	0.865289	0.799462	0.312515	0.527211	0.590102	0.948938	2.02768	1.37359	1.08855	-0.923004	-0.867684	-1.28764	-0.640346	-1.50675	-0.956095	-2.53264	-0.930275	-2.78473	1.73452	0.645412	1.69483	2.00286	1.56318	1.62117	0.771187	0.864882	1.78955	1.6127	-1.27328	-0.767007	-0.169139	-1.34964	1.6692	-1.29921	-0.357111	-1.26737	0.465356	-0.999861	-0.946147	-0.51464
CCDC117	0.444647	0.376157	0.120106	0.475474	0.849446	0.813987	0.627899	0.603729	0.545745	0.403628	0.261123	-0.342488	0.0405805	0.277066	0.487429	0.72845	0.39169	0.596986	0.950183	0.964641	-0.351764	0.585414	-0.417763	-0.644002	-0.839137	-0.466036	-1.02845	0.827666	0.62002	0.796758	0.659767	0.907852	0.640706	0.866674	0.568048	0.833387	0.686354	-0.499211	-0.012195	0.369244	-0.0168871	-0.300398	0.221259	-0.327558	-0.218626	0.541049	-0.0726695	-0.133253	0.695707
CCDC15	0.819108	1.12935	0.146817	0.463762	1.12239	1.07746	0.361157	1.07875	0.418715	-0.0904841	0.379082	0.0568276	0.363325	0.776439	0.68567	0.944144	1.47442	1.37991	0.488032	0.477563	-0.645459	0.319637	-0.0800208	-0.859871	-0.98685	-0.501292	-1.01783	0.658964	0.363322	1.29942	1.0556	1.03061	1.34563	1.01715	0.577211	0.317423	1.02839	0.259263	0.357159	-0.275068	0.0562368	-0.0170685	0.0117371	0.537285	0.140095	0.907863	0.104488	-0.20198	0.300548
CCDC36	0.542695	0.1525	-0.402673	0.776029	0.901472	0.926622	-0.720563	0.881662	1.04598	0.304801	1.24038	-0.0167902	0.234633	0.0971468	0.569766	1.12738	0.839821	1.00197	-0.583464	-0.00584727	-2.86628	-0.226274	-0.84967	-2.2	-2.61402	-0.42573	-1.48359	1.14527	-0.912183	1.23493	1.31314	1.0998	1.49536	0.748953	1.04379	1.14507	1.18962	1.4489	-0.980615	-0.603049	-1.16517	1.4489	-0.931791	-0.915268	-1.02408	-0.566556	-1.12391	-0.947589	-1.05419
CCDC42	1.49873	1.93697	-0.402672	1.20504	-1.24866	-0.700894	-1.16342	1.64923	1.08319	0.742714	1.87649	0.580166	0.476977	0.930915	0.434226	1.29369	1.10291	0.803109	-1.69339	-1.7681	-2.69849	-1.65114	-0.494926	-1.79392	-1.97226	-0.943006	-1.93914	1.40478	0.855011	1.61597	1.55955	1.37837	1.48609	0.765189	0.93679	1.60544	1.30675	-1.15892	-1.02257	-0.754928	-1.76936	-1.48099	-0.460471	0.253894	-0.166633	-0.206553	-0.668594	-1.06393	-0.885688
CCDC53	1.30242	1.45808	0.408069	1.55983	0.842676	0.979406	0.339875	1.46336	1.50553	0.972177	1.04934	0.772627	0.752301	0.948134	0.862785	1.2907	1.2887	1.31636	0.147936	0.106953	-0.54583	0.175845	0.712951	-0.520922	0.247075	0.531129	0.227337	1.29598	1.09113	1.26046	1.21535	1.29956	1.43041	1.51585	1.13996	1.13682	1.40197	0.547024	0.661069	0.624711	0.714658	0.882055	0.605513	0.489149	0.325228	0.755585	0.366392	0.739625	0.453771
CCDC7	2.14221	2.03771	0.0902941	1.58876	0.266506	-0.126254	0.0922542	2.5293	2.04538	0.99472	0.848696	0.939945	0.310906	0.670892	1.19772	2.02574	2.22616	1.81779	-0.0977672	-0.422811	-0.471331	-0.150149	-0.421317	-0.34468	-2.11163	-0.916532	-1.33246	2.20436	0.515182	2.40996	2.36775	2.32849	2.58437	1.93422	1.9664	2.31163	2.45217	-0.36421	-0.0627927	0.384461	-0.685294	-0.556238	-0.838699	0.283394	1.67093	0.0250481	-0.751552	-0.897701	-0.652396
CCDC87	0.935824	1.22092	-0.174542	1.15131	-0.181197	-0.00504507	-0.3768	1.25061	1.05253	0.713911	1.70872	0.257498	0.317201	0.568398	0.452513	1.0878	1.02755	0.816614	-0.785734	-0.54445	-1.09923	-1.08842	-0.387419	-0.949773	-1.56332	-1.18635	-1.79401	1.47306	0.286412	1.53757	1.43206	1.52741	1.45551	1.21581	1.19309	1.41998	1.44487	-0.204415	-0.451086	-0.519475	-0.43278	-0.8224	-0.237005	-0.521793	-0.628227	-0.412956	-0.574929	-0.521704	-0.567845
CCL21	-0.527061	-0.515201	0.471612	-0.203751	-0.0344371	-0.328225	0.224523	-0.482974	0.0120517	0.590307	0.148771	0.149432	1.61336	0.235908	-0.536897	-0.395151	-0.276034	-0.238568	0.75054	0.397504	0.95147	-0.0171615	0.871036	2.41368	0.63052	-0.12497	2.67402	-0.0331547	-0.280125	-0.0753711	0.0307955	0.218316	0.364848	-0.0645574	-0.205305	-0.0479254	0.131749	0.456958	0.872368	0.450676	1.19032	1.46903	-0.187327	0.659166	0.453961	0.220884	0.801083	0.637985	0.370047
CCNA1	2.16712	2.07738	-0.691253	1.73832	-0.602238	-0.184109	-0.68625	2.20885	1.66528	1.51809	1.9995	1.02099	1.033	1.47454	0.55201	2.06111	1.58389	1.34848	-1.04386	-1.2562	-1.59502	-1.01659	-0.0751228	-2.91777	-3.90442	-0.323402	-2.34068	1.73616	-0.76366	2.28405	1.16207	2.22848	2.14748	1.96893	1.87288	1.68592	2.23096	2.33107	2.33107	-0.986525	2.33107	2.33107	-1.47908	-0.981109	-1.57921	-0.479222	-1.12456	-1.41031	-1.27845
CCNB3	0.591097	0.531172	0.338947	0.260399	1.43817	1.84663	1.01675	0.603411	0.277746	-0.125462	0.776039	-0.110781	-0.149027	0.0573993	0.685016	0.56589	0.809467	0.934839	1.33166	1.55958	1.51297	0.592008	-0.836728	0.76607	-1.46445	-1.06404	-2.07309	0.808697	0.221383	0.855519	1.13519	1.25429	1.29425	0.741257	0.480923	1.04183	0.988843	-1.00257	-0.612533	-0.240638	-0.625545	-1.02044	-0.781686	-0.403018	-0.781182	1.21037	-0.72405	-0.483993	0.41803
CCNE2	0.72826	0.730709	0.137841	0.722538	0.75298	0.748299	0.23052	0.690839	0.964657	0.523681	-0.0229005	0.128012	0.32965	0.356333	0.566592	0.592609	1.02621	0.865667	-0.108698	0.0914142	-1.43547	-0.180426	-0.365952	-1.67428	-1.06028	-0.282379	-1.6116	0.460011	1.26296	0.543473	0.429682	0.760553	0.375169	1.33805	0.235012	0.292319	0.195694	0.0808118	0.0808118	0.0808118	0.0808118	0.0808118	0.0808118	0.0808118	0.0808118	0.0808118	0.0808118	0.0808118	0.0808118
CCT2	1.28414	1.0592	0.188467	1.03945	0.625818	0.867726	0.616535	1.19184	0.992936	0.741852	0.870793	0.308346	0.577628	0.718049	0.587548	1.04019	1.02994	0.877077	0.404066	0.546393	-1.1851	0.180474	-0.164711	-1.2243	-0.865205	-0.404788	-1.15663	1.00419	1.10688	1.06764	1.02819	1.25022	1.18724	1.52969	0.660992	0.828368	0.938861	-0.174192	0.0835333	0.241713	0.120635	0.0639587	-0.010188	-0.0233666	-0.0832389	0.55842	-0.247784	-0.0209788	0.454344
CCT6B	2.12454	2.24257	0.144532	1.82767	-0.120311	0.113829	-0.108313	2.20569	1.7583	1.63463	1.3278	0.942598	1.01273	1.31335	0.807769	1.90921	1.6637	1.43685	-0.553295	-0.860634	-1.12307	-0.683649	-0.0594545	-1.07762	-2.26714	-0.221826	-2.20812	1.84326	0.912235	1.97754	1.9291	2.04571	2.15834	1.27545	1.28044	1.67677	1.61342	-0.575693	-0.126614	0.726791	-0.0968	0.24634	-0.35204	0.347355	-0.215784	0.563343	-0.578106	-0.270082	-0.0636838
CDC42EP3	0.577261	0.679888	-0.365464	0.50523	-0.619334	-0.633476	-0.544135	0.658429	0.642167	0.176219	0.385495	0.0886631	0.0790758	0.269935	0.0685374	0.639372	0.71731	0.589132	-0.190226	-0.601042	-1.72501	-0.841413	-0.136607	1.58427	-1.29612	0.0939122	0.806961	0.716068	0.466235	0.762149	0.80197	0.795756	0.706233	0.64912	0.387706	0.418408	0.643351	0.185885	-0.0353578	-0.0688954	-0.679863	-0.719795	-0.117082	-0.155645	-0.360477	-0.273536	-0.0303216	-0.160053	-0.116179
CDKL2	1.61731	1.6222	-0.554176	1.2259	-0.549031	-0.633897	-0.77112	1.74197	1.18675	0.258482	1.13348	0.462298	0.456424	0.779061	0.363595	1.68603	1.15664	0.871556	-0.742151	-0.824925	0.723824	-0.748772	-0.441298	0.0585458	-1.75986	-0.682265	-2.10357	1.23748	-0.340355	1.35365	1.43554	1.35268	1.69432	0.634902	1.0117	1.48227	1.12973	-0.819994	-0.435602	0.122647	-0.113275	-0.280808	-0.973207	-0.0702145	-0.777233	0.140046	-0.0543633	-0.292624	-0.298093
CENPJ	1.07875	0.79022	0.0346395	0.90591	0.720488	0.827682	0.176699	1.2171	0.734837	0.461561	0.408239	0.473007	0.299447	0.450054	0.349003	1.05397	0.77201	0.852737	0.407036	0.300192	-0.461844	0.202676	-0.331396	-0.631196	-1.39229	-0.451156	-0.546962	0.482172	0.852354	1.04897	1.11637	0.924754	1.02767	1.00067	0.555595	0.835963	0.953996	0.17287	0.17287	0.17287	0.17287	0.419433	-0.28691	0.811573	0.17287	0.765301	0.366948	0.207221	0.232648
CEP170	0.401039	0.386596	0.329873	0.953083	0.0511809	0.317497	-0.929487	0.663786	1.20582	0.0166546	-0.445445	0.00977489	-0.128346	-0.111592	0.58365	0.573747	1.00604	1.15471	-0.465224	-0.210853	-0.16603	-0.0839683	0.323949	-0.0123941	-0.74729	-0.257173	-0.231088	1.15647	0.92054	1.19732	1.14738	1.05179	1.08865	0.866298	1.0899	1.33065	1.06608	-0.391587	1.62947	-0.0433518	-0.87152	-0.685825	-0.704769	0.202077	1.60093	-0.573996	-0.495955	-0.690893	-0.604933
CEP70	1.36533	1.44528	-0.254536	1.07166	0.608266	0.533456	-0.63269	1.69955	1.22892	-0.0172881	0.121749	0.22267	0.00993008	0.331089	0.741675	1.14962	1.33418	1.25438	-0.17874	-0.370761	0.0109894	-0.503871	-0.408245	0.177487	-1.44425	-0.280679	-0.931892	1.14186	-0.963916	1.30381	1.46983	1.22309	1.19231	1.36997	1.00927	1.31232	1.24694	-0.342368	0.0631572	0.348633	0.0213772	0.109301	-0.157584	-0.323831	-0.450215	-0.0288185	-0.152191	-0.201797	-0.324821
CEP76	0.986428	0.423079	-0.610706	0.720557	0.299376	0.339154	-0.17443	0.987237	0.719637	0.475103	0.723567	0.297154	0.188909	0.398005	0.0612374	0.963628	0.299748	0.402392	-0.177403	0.055318	-1.09187	-0.21387	-0.397669	-1.18403	-0.937049	-0.43584	-1.52794	0.837354	0.791018	0.917083	0.645755	0.987138	0.848899	1.0975	1.00491	0.950351	1.16166	-0.508598	-0.224161	0.0701433	0.0785479	-0.117773	-0.346882	-0.0221912	-0.338463	-0.287473	-0.77487	-0.747172	-0.550999
CETN1	1.81345	1.77527	-0.454871	1.48298	-0.639825	-0.549944	-0.52108	1.94834	1.6508	1.07337	1.65571	0.433634	0.56638	0.882873	0.717247	1.62092	1.39565	1.21911	-1.49717	-0.917791	-1.8145	-1.69613	-0.0426588	-2.08783	-1.66758	-0.336882	-1.95014	1.6604	0.514014	1.87849	1.7368	1.80786	1.81481	1.32405	1.44171	1.38253	1.55115	2.35611	0.258049	0.471775	0.318757	0.551528	-0.360662	-0.307559	-0.492674	-0.179425	-1.06911	-1.09415	-1.19882
CFHR1	-0.466426	0.131087	1.05856	-0.0347176	0.327315	0.0548453	0.213608	-0.0597299	0.298593	0.0130146	-0.280286	0.257944	1.26863	0.357956	0.487318	-0.23244	-0.199155	-0.0556769	0.491234	0.174872	0.51554	0.669341	0.267065	0.407224	1.06652	1.86318	0.788649	-0.0624777	0.280171	0.279871	0.343049	0.315422	0.338227	0.319565	0.360142	0.358327	0.327779	0.721445	-1.3522	0.889123	0.582753	0.924809	0.623815	0.612522	0.901591	0.52099	1.11622	0.922997	0.755096
CHGB	-0.083578	0.0758876	-0.0839053	-0.0646939	1.34767	1.48891	0.229695	0.0106706	0.277722	0.196198	0.671285	-0.325874	0.279689	-0.19737	0.218582	0.0916462	0.478085	0.510297	0.226494	0.673217	-0.789573	0.95354	-0.249705	-0.92323	-0.268237	-0.215199	-0.985793	0.123428	-0.337562	0.383561	0.419455	0.628485	0.791036	0.472248	0.0696701	0.0777029	0.378635	0.323823	0.216906	-0.413177	1.1705	0.230586	-0.0263935	0.167908	-0.276003	0.968693	-0.480206	0.0877198	-0.0078844
CHIC2	1.10859	1.10168	0.863709	1.09517	1.58812	1.57473	0.96794	1.07718	1.21828	1.00635	1.02936	0.854398	0.706147	0.791972	1.1525	1.08262	1.49433	1.29561	0.807247	1.17722	-0.262179	0.826891	0.993048	-0.772341	0.564203	1.04993	-0.492586	1.35327	1.20173	1.4317	1.36261	1.15414	1.20472	1.3239	1.10087	1.35072	1.05924	0.395914	0.517436	0.347132	0.339556	0.104274	0.895749	0.548926	0.125424	1.05946	0.217942	0.403681	0.474524
CHKA	0.787248	1.26664	-0.718819	1.07855	-0.350969	-0.278237	-0.490142	1.19904	1.03317	0.450585	1.14948	0.109782	0.136468	0.259756	-0.0779587	0.938168	0.780372	0.502752	-0.779114	-0.700005	-0.401494	-0.74868	-0.641139	-0.672407	-1.39523	-0.375901	-2.24494	0.92834	0.873272	0.935588	1.08279	1.23956	1.08631	1.13816	0.95018	0.758328	0.958447	-0.616563	-0.579161	-0.330578	-0.814582	-1.00977	-0.512952	-0.124963	-0.298121	-0.111062	-0.344532	-0.518069	-0.313346
CIAPIN1	1.00285	0.996042	0.0493131	0.742585	0.0932426	0.157598	0.0555563	1.0058	0.608145	0.605511	1.06362	0.403612	0.27728	0.716464	0.315587	0.898471	0.818664	0.65864	-0.0284899	0.0431209	-0.680909	-0.224187	0.151079	-1.17941	-0.491662	-0.374956	-1.14392	0.70815	1.00425	0.959021	0.951777	1.06234	0.946864	0.655414	0.581527	0.669115	0.827302	0.0221258	1.53334	0.33957	0.227988	-0.0334316	0.147842	0.24771	-0.107352	0.525897	0.241699	-0.153163	0.0785585
CIB2	0.142581	0.165537	-0.142549	0.512055	0.225405	0.540043	0.670841	0.280846	0.538175	0.296818	0.938297	-0.0553832	-0.015455	0.331051	-0.234087	0.437742	0.459827	0.421681	-0.0538655	0.299701	-1.09142	-0.108604	-0.299224	-1.15942	-0.0942668	-0.370028	-0.812027	0.651842	0.790832	0.689986	0.476487	0.81479	0.237673	-0.0169093	0.880325	0.863572	0.837805	0.182283	0.241608	-0.109223	-0.285172	-0.472006	-0.339313	-0.0977201	-0.467341	0.351266	0.212748	0.0972156	0.284588
CKAP2	0.993852	1.00246	0.485679	0.858212	1.10297	1.06685	0.645682	1.09906	1.09004	0.654474	0.169131	0.31584	0.124107	0.392697	0.962366	0.928177	1.13299	1.06512	0.425531	0.396048	-0.709546	0.455408	0.178312	-0.665435	-0.646765	0.0741603	-1.37206	0.632264	0.778851	0.947898	0.970535	1.09638	1.05863	1.19046	0.277008	0.566973	0.423995	0.170248	0.338343	0.142064	0.151387	0.439223	0.0906683	0.451917	0.0566132	0.849511	-0.081526	0.0439118	0.558471
CKS2	1.18975	0.780827	0.214928	1.34673	1.17959	1.37837	1.29076	0.948738	0.918503	1.8765	0.801935	0.894137	0.398533	0.329706	0.321493	0.712578	1.46703	1.43803	0.594787	0.591444	-3.1674	0.0172559	-0.896522	-2.22304	-0.901006	-0.094139	-2.26488	0.898532	1.2657	1.40204	1.60509	1.51242	1.66686	1.02384	0.497101	1.08346	1.1645	-0.616537	-0.0372195	0.361359	0.0400661	-0.435851	-0.440625	-0.124694	-0.309247	1.41376	-0.677609	-0.464245	0.77849
CLCC1	0.492379	0.401352	1.07539	0.316824	0.714643	0.717491	0.839926	0.325076	0.553462	0.249078	0.204363	0.923024	0.937643	1.02853	0.693195	0.66465	0.509659	0.476869	1.23133	0.873316	2.05343	1.38637	1.39696	1.66522	1.38492	1.34967	1.26761	0.421614	1.10939	0.438433	0.45977	0.357396	0.476206	0.261936	-0.0740781	0.413683	0.24445	1.23693	1.29262	1.11253	1.46913	1.45304	1.20026	0.931835	1.00663	0.834754	0.995106	1.31166	1.00933
CLDN1	0.0632246	0.498097	0.386528	0.0599009	1.2187	1.1454	1.395	-0.507103	0.315961	1.01768	-0.264978	0.670321	0.573019	0.761451	-0.40088	0.708313	0.300952	0.313271	1.27864	0.779401	2.06198	1.21492	1.89102	1.77803	1.22305	2.12975	-0.395499	0.530343	0.27453	-0.177893	0.274075	-0.297768	0.0471851	0.502946	0.0946673	-0.04721	0.133613	1.15533	0.42357	-0.079497	0.993495	0.174083	0.843446	1.27121	0.404	0.115034	0.904404	1.22128	1.29207
CLDN5	0.246698	0.905375	0.7072	0.737648	0.716864	0.340458	1.2243	0.376962	0.487903	1.28846	0.293433	0.727478	1.24392	0.862287	0.575599	-0.201407	1.0538	0.730994	0.597717	0.416367	1.10073	0.819858	0.604958	0.73454	1.00618	0.71789	2.24168	0.897407	-0.398959	0.542884	0.411308	0.444423	0.693878	-0.202131	0.884531	0.766568	0.70854	0.421645	0.614784	0.997477	0.693931	1.33396	0.53509	1.04261	0.923367	0.5418	1.42245	0.662097	0.732952
CLK1	0.413884	0.835625	1.20463	0.557604	1.73804	1.77608	0.606404	0.727152	0.750696	0.762871	0.614579	0.931045	1.02064	0.755323	0.896655	0.66658	0.832474	0.954857	1.49997	1.0119	1.91093	1.60917	1.0179	1.7022	1.2066	1.78338	1.845	0.462653	0.848456	0.844081	1.0235	0.290036	0.966338	1.24439	0.784763	0.685234	0.0912679	1.44693	1.46848	1.58093	1.92697	1.56836	1.60574	1.02089	1.17915	1.02137	1.39255	1.2445	1.02578
CLN5	0.475184	1.02034	1.15608	0.977422	1.29772	1.42108	1.09104	0.370679	1.08842	0.798655	0.266657	1.14821	0.987834	0.867975	1.10526	0.36409	1.19976	1.21037	1.11028	1.11613	1.48824	0.970255	1.60601	1.39491	1.53827	1.70803	1.02572	0.626114	0.590918	0.456543	0.682264	0.54809	0.581694	0.908617	0.707935	0.873624	0.276121	0.960236	1.37166	1.18158	1.38947	1.27529	1.50904	1.00812	1.00136	0.950798	0.835927	1.41096	1.06389
CMTM2	1.94981	1.94468	0.30811	1.7694	-2.8509	-2.53387	-0.823914	2.11236	1.74907	1.83853	2.13865	1.3986	1.34787	1.61382	1.19661	1.8206	1.63461	1.55684	-1.6521	-2.0625	-2.44377	-1.61742	0.438995	-2.39105	-2.95432	0.212784	-1.9116	1.88884	1.45076	2.13868	2.19505	2.19694	2.27698	1.31117	1.34469	2.4871	1.90779	-1.36179	-0.766282	-0.269643	-1.38171	4.11809	-0.449238	0.0657081	-0.396258	-0.216798	-0.387237	-0.622589	-0.490216
CNGA4	0.517236	0.873012	-0.671499	0.552034	0.0435281	0.126796	-0.423988	0.3677	0.653067	0.0791618	0.875301	0.149721	-0.15067	0.142207	-0.266661	0.517366	0.130514	0.241412	-0.504996	-0.204348	-1.25717	-0.558009	-0.683801	-1.01914	-0.578116	-0.675711	-1.16916	0.454066	0.18554	0.641857	0.138948	0.6303	0.610159	0.981948	0.585964	0.345343	1.0484	-0.151165	-0.159384	-0.0872378	-0.0538976	0.160783	-1.11983	-0.114716	0.657958	0.318463	0.286627	-0.126602	0.147181
CNOT10	0.854048	0.982825	-0.0350514	0.749625	0.260879	0.341278	-0.250611	1.07908	0.774208	0.519166	0.387296	0.244718	0.197583	0.39271	0.242944	0.933193	0.63762	0.446997	0.0612318	0.236538	-0.496134	0.112271	-0.0739179	-0.795163	-0.545794	-0.0605035	-0.88669	0.662442	0.910251	0.808099	0.797057	0.792837	0.791654	0.681599	0.399189	0.631951	0.648574	-0.144376	-0.0418973	0.0499743	-0.268337	0.0646504	-0.108559	0.0914792	0.0479991	0.368209	0.071648	0.0340616	0.465804
CNTD1	1.53062	1.40712	0.380596	1.30529	1.17016	1.3189	0.0662659	1.57307	1.27926	0.625625	1.38658	0.35964	0.645143	0.723769	1.16115	1.51746	1.32841	1.27842	0.122961	0.0246222	-2.40469	-0.00876961	-0.185087	-2.38311	-2.84609	-0.395811	-2.77743	1.69266	-0.128339	1.85016	1.61663	1.91766	1.81025	1.26843	1.56067	1.67442	1.76406	-0.546636	-0.421864	-0.0140897	-0.876145	-0.98934	-0.812623	0.0724372	-0.433891	0.343704	0.00990668	-0.440115	-0.20566
COIL	1.69526	1.6757	-0.0865293	1.46261	-0.655356	-0.427469	-0.592559	1.91334	1.35164	1.10676	1.3339	0.980505	0.739479	0.896952	0.530263	1.68286	1.47572	1.24111	-0.803447	-0.605083	-0.927402	-0.721349	-0.316753	-0.58283	-1.04756	-0.0556138	-0.849012	1.31148	1.20043	1.50517	1.44489	1.39335	1.24228	1.74473	1.39609	1.2554	1.21267	-0.475888	-0.516416	-0.11194	-0.176552	-0.648922	0.0502448	-0.181357	-0.410644	-0.273756	-0.263367	-0.315019	-0.174622
COL15A1	0.202082	0.611583	1.91264	0.996525	1.16757	1.0053	1.22067	0.730384	1.11376	1.40646	1.37797	1.4808	1.67871	1.29042	1.46838	1.07312	0.575608	0.86415	2.09585	2.13287	-0.458066	1.59992	1.90425	-0.321086	1.68069	1.70608	1.24096	0.386533	1.36983	1.05925	1.15778	0.684998	0.644156	1.05973	0.754933	0.359351	-0.537363	1.59364	1.52101	1.2367	1.0092	2.30428	1.0416	1.26938	1.52493	0.787238	1.87863	1.36694	1.57483
COL27A1	0.0675051	0.79986	0.736538	0.766585	0.934398	0.599324	1.02728	0.642402	0.486039	0.960053	0.154928	0.925756	1.20814	0.608015	0.784403	0.0985423	0.674029	0.570568	0.252791	0.675816	2.01896	0.58218	1.06781	1.01709	1.71955	1.49174	1.37291	0.412535	0.661219	0.238652	0.282802	-0.0895266	0.0880498	0.125071	0.687873	0.659135	0.50496	1.31496	1.1221	0.705665	0.99947	1.29903	1.03145	1.54268	1.67042	0.421767	1.30683	0.885098	0.532459
COL4A5	-0.223183	0.119237	0.824366	-0.236896	-0.0195931	-0.212862	0.163288	-0.209902	-0.105049	0.0201759	-0.275856	0.261345	0.0877803	0.595141	0.13193	-0.0807238	-0.212838	-0.169693	0.683034	0.382796	1.4083	0.312628	0.46981	1.36058	0.691896	0.49844	1.76169	-0.0350003	-1.09931	0.137024	0.156205	-0.02783	0.0143937	0.283952	0.0683248	-0.233771	-0.0914837	0.780485	0.71174	0.618879	0.179135	1.27354	0.488821	0.383452	0.715344	-0.193481	0.666202	0.525204	0.393716
COMP	0.302189	0.374506	-0.720473	-0.0288609	-0.00447303	-0.345516	-0.440004	0.039978	0.038207	-0.0768628	0.468814	-0.262989	0.0207853	0.190423	0.0191327	0.305792	0.115116	-0.00454422	-0.678816	-0.297662	1.41792	-0.670355	-0.564276	-0.498783	-0.380454	-0.327769	0.61456	0.667453	-0.615504	0.400653	0.546026	0.685531	0.749798	0.499716	0.795726	0.324025	1.0503	-0.16071	-0.470246	-0.0950269	-0.449129	-0.34288	-0.0327663	0.348829	-0.20132	-0.136051	-0.328503	-1.10049	-0.298864
COPS3	1.41068	1.37386	0.835698	1.26274	0.766076	0.999292	0.766032	1.43777	1.3761	0.856503	1.43328	0.845591	0.81588	1.06047	1.08448	1.44448	1.3012	1.11758	0.682611	0.701508	-0.199041	0.673616	0.65417	-0.105577	0.485045	0.656417	-0.467478	1.15627	1.33645	1.49381	1.30912	1.29627	1.42413	1.73148	0.903529	0.866667	1.10724	0.509973	0.28762	0.44287	0.161216	0.236938	0.605269	0.872307	0.697703	0.969879	0.26443	0.395432	0.705246
COX7A1	0.964663	0.986768	1.88768	0.985051	0.858693	0.992679	1.73042	0.709611	0.967042	1.87392	1.08344	1.48302	1.43424	1.55953	1.25992	1.00257	0.988154	0.873872	1.63942	1.26866	1.09801	1.34328	1.61989	2.4709	1.58555	1.39277	3.46912	1.41531	-0.0468331	1.37602	1.53896	1.11944	1.57934	0.216967	0.957562	1.40444	1.40968	1.51659	1.7442	1.79351	1.59417	1.89923	1.29526	1.42544	1.47076	1.16425	1.83277	1.62151	1.41958
COX7A2	1.65181	1.44468	-0.172369	1.36524	-0.555899	-0.03782	-0.0489482	1.82685	1.24268	1.65751	1.73077	0.726276	0.720577	1.1539	0.734897	1.5529	1.20629	1.03904	-0.936144	-0.524807	-0.730187	-0.559497	0.0652332	-0.761609	-0.257639	0.0963377	-0.894655	1.62352	1.17784	1.74038	1.44792	1.74027	1.39541	1.37585	1.24367	1.2492	1.63471	-0.259657	-0.229771	-0.0990254	0.212561	0.0295046	-0.305722	-0.149769	-0.318173	-0.199848	-0.494072	1.81524	-0.408617
CPA3	-0.193417	-0.384709	1.28459	-0.0492	0.234609	0.325925	0.896969	-0.347306	0.151837	0.0463622	-0.947521	0.963185	0.985664	0.362123	0.297239	-0.380661	0.190784	0.252305	0.862526	-0.186993	1.39701	1.52699	1.53115	1.33333	1.92798	1.18599	1.86532	0.0399581	0.0102284	0.645262	-0.190388	0.259137	0.11968	0.0565221	0.150407	-0.381859	-0.520504	-0.0388657	0.433274	0.588656	-0.0684827	-0.0980575	0.862283	-0.0265894	0.884311	0.55111	1.06793	1.04007	0.93372
CPE	1.36761	1.66417	1.92235	1.71221	2.02676	2.09737	2.19862	1.07326	1.90467	1.64484	0.872376	2.01066	1.75984	1.42026	1.90264	1.37677	1.69541	1.85099	2.20142	2.03007	2.38271	2.55307	2.07729	1.58554	2.88746	2.62304	1.32609	1.03515	1.91413	1.67563	1.63934	1.52195	1.78861	1.94622	0.753143	1.1915	0.58648	2.24636	1.78817	1.94679	1.23699	2.27673	1.8811	2.35368	1.97889	1.71759	1.53326	1.92876	1.9139
CPEB1	0.310407	0.173595	0.045519	0.41925	1.12053	1.16005	0.57908	0.469852	0.395838	0.201015	0.660501	-0.318974	0.250039	0.297166	0.287586	0.525643	0.291348	0.39335	0.705913	0.974298	-0.836291	0.527697	-0.655644	-1.08086	-1.48418	-0.566476	-1.21262	0.659942	0.64881	0.847103	0.575438	0.750525	0.661749	0.637518	0.396805	0.776685	0.589604	-0.466272	0.416604	0.523072	0.0671653	0.210412	-0.304136	0.110856	-0.118613	1.01976	-0.0855461	-0.485154	0.943722
CPSF3	1.35557	1.35135	0.241819	1.07319	0.507089	0.686518	0.314329	1.25509	1.13161	0.566348	0.540925	0.462364	0.554493	0.753296	0.681251	1.36357	1.29265	1.00982	0.00364535	0.112661	-0.288951	0.0978171	0.186195	-0.506295	-0.33123	0.140053	-0.859432	1.02047	1.16356	1.20232	1.18527	1.10487	1.08312	1.2626	0.699994	0.709319	0.762576	0.117673	0.0366223	0.187406	-0.168284	-0.114907	0.144682	0.441706	0.304364	0.675564	0.0179289	-0.0336799	0.263643
CRAT	1.03213	1.12766	0.144606	1.16346	-0.0553763	0.107397	0.114513	1.13449	1.03115	0.769097	1.50344	0.578743	0.707719	0.909023	0.575671	1.10849	0.985595	0.79856	-0.407697	-0.108369	-0.628814	-0.257522	0.00638195	-0.506299	-0.0548032	0.0998384	-0.290557	0.952653	0.7348	1.21718	1.24342	1.25603	1.23157	0.665852	1.06888	1.13035	1.44747	0.164351	0.148039	0.222698	0.045883	-0.000536895	0.209688	0.476131	0.237116	0.34845	0.441117	0.496805	0.462239
CRISPLD2	-0.12476	0.840381	2.13628	0.889059	0.81607	0.780751	0.896421	0.736071	0.926854	1.05365	1.24544	1.87636	1.75735	1.43795	1.68103	0.743917	0.511672	0.696501	1.26869	1.23997	1.14614	2.14139	1.96238	0.615346	1.97626	1.84702	1.65003	1.11835	-0.0738523	0.993299	0.961097	0.85489	0.881479	0.989805	0.936316	0.814907	0.577724	1.54781	1.65063	1.06174	1.32141	1.19249	1.44532	0.942086	1.48226	1.16457	1.69343	1.48734	1.54544
CRY1	0.693336	0.390123	0.0560017	0.217975	0.369886	0.749431	0.531842	0.912006	0.229492	0.300493	0.601162	0.0615498	0.0740104	0.0870416	0.348847	0.689285	0.773118	0.537612	0.393307	0.51534	-1.23521	-0.124531	-0.661262	-1.43139	-1.25788	-0.41651	-0.720818	0.136153	0.506763	0.664112	0.871235	0.851743	0.559403	1.09976	0.381621	0.264392	0.163729	-0.45471	-0.448512	-0.239846	-0.169385	-0.733677	0.484862	-0.0337356	-0.44367	0.417723	-0.501202	-0.112945	-0.114682
CRYZ	0.332119	0.0143295	1.34998	0.0983345	0.861896	0.884837	0.604479	-0.122307	0.109187	-0.15019	-0.215704	1.12425	0.241387	-0.067597	1.08034	0.371197	-0.168229	-0.0207666	1.04243	0.956287	2.73575	1.33896	0.671766	2.50674	1.40843	1.71464	1.3836	-0.327423	0.33546	0.50766	0.321411	0.0495389	0.201185	0.781551	0.851303	0.128465	-0.131631	0.288133	-0.536926	0.701013	1.15841	0.997605	1.03216	1.36106	1.18797	0.248352	0.757517	1.77528	1.02552
CSE1L	1.50833	1.5646	0.895918	1.42156	1.36416	1.3892	0.803547	1.56095	1.58436	1.05476	0.479367	0.709425	0.90086	1.07929	1.39315	1.35514	1.65332	1.5701	0.774435	1.10619	-0.124126	0.611224	0.436342	-0.307954	-0.527129	0.228396	-0.395708	1.02301	1.52617	1.50116	1.48712	1.5479	1.54189	1.87503	0.974565	0.943784	1.13217	0.28894	0.534347	0.788226	0.487017	0.596835	0.426122	0.414013	0.364696	1.09478	0.43968	0.436954	1.07095
CSNK1G2	0.804456	-0.547699	-0.294411	0.579838	0.128218	0.26799	-0.141044	0.472647	0.685563	0.4195	1.26435	0.247779	0.547123	0.201174	-0.300806	1.03749	0.00787338	0.147596	-0.0770646	0.148411	-0.0384394	0.486368	-0.252326	-0.204789	-0.216909	-0.0598353	-0.0648435	1.14637	0.959521	0.921504	0.780019	0.927102	0.716294	0.308513	1.20203	1.17817	1.41832	0.371982	0.644314	0.352308	0.516329	0.106915	0.261347	0.379108	-0.179996	0.225387	0.361217	0.469933	0.279196
CSNK2A2	0.486609	0.399749	-0.0323396	0.71451	0.63773	0.672735	0.432495	0.752972	0.847729	0.368605	1.02291	0.300024	0.490485	0.461657	0.417791	0.775213	0.760403	0.86845	0.230132	0.53849	-0.693121	0.141229	-0.163883	-0.756404	-0.714351	-0.0490985	-0.339048	0.802292	0.998317	0.778168	0.88998	0.805399	0.721005	0.79908	0.582956	0.645481	0.768413	-0.182086	0.0977473	0.201794	-0.362737	-0.274587	-0.0490047	0.119685	-0.132659	0.423022	0.121399	-0.019275	0.479771
CTBS	0.34226	0.394207	1.14735	0.429326	1.17815	1.18869	0.610092	0.382226	0.499655	0.354991	-0.326956	0.879801	0.60587	0.665144	0.868919	0.423894	0.700379	0.607107	0.977168	0.669256	2.10409	1.07514	1.13256	1.82761	1.37407	1.53991	1.14393	0.18899	0.591041	0.292759	0.0955232	0.113396	0.566935	0.4909	0.409829	-0.0256491	0.149182	1.29135	0.825394	0.895408	1.07131	0.663597	1.50448	1.13867	1.09582	0.921577	0.764379	1.22324	0.840722
CTSF	1.12261	0.966082	0.571085	0.917235	0.0853219	0.46592	0.0384321	1.01704	1.00384	0.80087	1.63661	0.214949	0.875947	0.75667	0.626189	0.909053	0.768724	0.631893	-0.165781	-0.151789	-0.21077	0.185657	0.16692	-0.107281	-0.514924	-0.215572	0.573859	0.837361	1.10184	1.47127	1.2051	1.35596	0.970693	1.1483	0.645732	0.721453	0.859877	0.0467685	0.887931	0.759447	0.474512	1.03797	0.339595	0.0251218	0.445249	0.432874	0.823966	0.327548	0.414772
CTSG	-0.0669524	-0.340297	0.483205	0.106151	0.559386	0.412996	0.937986	0.317107	-0.045517	0.111999	0.370617	0.32234	0.590936	0.369652	0.03858	-0.777408	0.543405	0.38814	0.985832	0.303969	0.520443	0.587673	-0.0533539	0.546365	1.55531	1.24479	2.07411	-0.000983549	0.328497	0.56456	0.0676532	0.223996	0.567056	0.174285	0.159829	-0.2428	0.189394	0.577585	0.39364	0.179835	-0.690886	-0.534714	1.18076	0.572144	0.467434	0.933945	0.555817	0.50877	0.981432
CTSZ	0.0210164	-0.152328	0.953003	0.0586364	0.858912	0.602919	1.14997	-0.330884	0.261317	0.599338	0.373431	0.903779	1.84824	0.819681	0.751948	0.369113	0.230361	0.189618	0.519837	0.923929	0.228845	1.45132	0.902693	0.67662	1.32895	1.15392	2.39662	0.507454	1.71693	0.179336	0.457192	0.362927	-0.106509	-0.289159	-0.652056	0.710664	0.425231	1.11024	0.412999	1.04974	-0.0969335	0.656995	1.2634	1.29581	1.65458	0.659333	1.49768	0.717582	1.00047
CX3CL1	-0.195061	-0.0690362	0.862172	0.0919702	0.226577	0.0265863	0.399092	-0.453221	0.199737	0.488252	0.278777	0.562542	1.08404	0.399433	0.440155	-0.185701	-0.0219174	0.500286	0.472883	0.653005	0.930483	0.45356	0.676175	1.00384	0.905851	0.560927	1.84988	0.0135695	0.0334258	-0.0367658	0.584134	-0.220211	0.566698	0.390668	0.464822	-0.132754	0.584254	0.830538	0.521047	0.708366	-0.125496	1.15165	0.392307	0.785137	0.858793	0.411828	1.03611	0.610738	0.706789
CXCL16	0.749726	-1.0404	-0.324643	0.696034	-0.828648	-0.976817	-0.532382	0.414556	0.953029	0.974812	1.2193	0.549872	0.171268	0.320691	-0.515915	0.65278	-0.631562	-0.302581	-0.394753	-0.436272	0.0405006	-0.48544	-0.0429776	-0.717206	-0.122625	0.158781	0.169277	0.888007	0.661971	0.962787	0.889724	0.993462	0.970904	0.0108429	0.85109	1.16151	1.04261	-0.309445	-0.26376	0.0279546	-0.294731	-0.316222	-0.60009	-0.00590959	-0.359864	-0.293775	-0.369576	-0.677243	-0.6086
CYB5R2	1.76711	1.76102	0.0319843	1.78896	0.558697	0.821995	0.157478	1.76547	1.80973	1.22674	2.13267	0.529429	0.442121	0.603441	0.566576	1.69763	1.09756	0.874157	-0.40851	-0.111516	-0.820452	0.100136	0.364634	-1.10378	0.213301	0.569733	-0.811916	1.56322	1.60977	1.92255	1.5505	1.27507	1.4248	1.25015	1.20812	1.22736	1.65543	0.253906	-0.0305969	0.189427	-0.545897	-0.423781	0.257865	0.775956	0.474896	0.208789	-0.0803389	-0.136644	0.22388
CYB5R4	1.25054	0.686586	-0.471783	1.30896	-0.0264484	0.324247	-0.516204	1.52279	1.17884	0.791913	0.484969	0.421628	0.0941155	0.396807	-0.116276	1.12613	0.322448	0.369147	0.157131	-0.277292	-0.234996	-0.0139547	-0.00570717	-0.350893	-0.9818	-0.0433422	-0.194527	1.0335	0.332401	0.929492	0.560444	0.970686	0.956309	1.47825	1.34395	0.846584	1.26877	-0.135724	-0.348811	0.212858	0.296108	-0.25317	0.446212	0.145726	-0.102116	0.109244	-0.495132	0.0903822	-0.0491086
DACH1	0.771148	1.16022	-0.0128733	0.650767	-0.3156	-0.586713	-0.356883	0.540094	0.484295	0.566369	-0.0670031	0.15281	0.243614	0.289162	-0.0853797	0.63505	0.550319	0.123379	-0.46234	-0.521888	0.715097	-0.56036	-0.490335	-0.126319	-0.722737	-0.305649	0.310071	0.665741	-0.838749	0.562799	0.758231	0.680793	0.89938	0.802234	0.148669	0.254509	0.263466	-0.784728	-0.329034	0.398116	0.385715	0.59669	0.222079	-0.246684	-0.345403	-0.367303	-0.144184	-0.108825	-0.400173
DALRD3	0.625178	0.464357	-0.29457	0.347157	-0.170561	0.0885671	-0.161617	0.586771	0.364021	0.291948	1.0922	0.0405999	0.19254	0.325901	-0.00126976	0.603239	0.0250026	0.0641683	-0.366358	-0.228671	-0.486717	-0.396943	-0.245468	-0.431001	-0.489281	-0.308088	-0.852111	0.55266	0.634965	0.711544	0.239835	0.913458	0.58616	0.654504	0.515882	0.615328	0.898052	-0.062242	-0.0380361	0.187431	0.301018	-0.0398331	0.115861	0.0231524	-0.256495	0.118433	-0.0948421	0.00167735	-0.0960326
DAZL	1.33703	1.52586	0.874722	1.36329	1.93019	1.88748	1.57384	1.62935	1.45992	1.06082	0.954498	0.754585	0.737654	0.96978	1.46161	1.16554	1.75479	1.673	1.02316	1.36605	-2.84698	0.777454	0.0186636	-2.60088	-3.10906	0.405277	-3.21467	1.57411	0.458148	2.3709	2.33805	2.19996	2.01295	2.28239	0.558029	1.55258	0.793309	-0.838103	-0.278652	0.65677	-1.46229	-1.53707	-0.264884	-0.0778707	0.0963291	1.74276	-1.23043	-0.925047	0.916965
DBI	0.743976	0.667113	-0.474604	0.372103	-0.868787	-0.954345	-0.383466	0.508053	0.334511	0.804091	0.658637	0.448215	0.295828	0.373529	0.0693139	0.669874	0.378155	0.241216	-0.734564	-0.950641	0.17202	-0.20714	-0.0532928	-0.0622486	-0.380023	0.141018	-0.41475	0.698453	0.479087	0.81491	0.636036	0.653978	0.50425	0.646811	0.119321	0.369021	0.742495	-0.454346	-0.147996	-0.0414219	0.436985	0.0973312	0.135328	-0.176736	-0.237247	-0.100152	-0.268495	0.493143	-0.302267
DDHD1	1.11165	0.902587	0.575843	1.17374	1.02292	0.913554	0.623439	1.26091	1.09174	0.802264	0.796833	0.803145	0.713006	0.817545	0.786671	1.04128	0.846832	0.82075	0.741205	0.588508	-0.875921	0.427732	0.499804	-1.01994	0.203587	0.621261	-0.251258	1.15974	1.11711	1.16167	1.12292	1.15706	1.12053	1.03204	0.971199	1.11265	1.28888	0.460799	0.42319	0.644518	0.539018	0.273006	0.409773	0.643718	0.249264	0.432576	0.297066	0.31111	0.358471
DDIT4	-0.401611	-0.629704	0.165266	-0.273721	-0.0984222	0.416365	0.266416	0.0457197	-0.480657	-0.131742	0.312628	0.00573268	0.0153366	0.0717735	-0.302093	-0.0167109	-0.576706	-0.652764	0.606825	0.533456	0.871758	0.779481	0.434441	-0.306799	1.04529	0.603158	0.356292	0.231363	-0.287123	-0.695026	-0.433698	-0.567001	-0.414487	-0.0876858	1.25886	0.50245	-0.0709277	0.33815	-0.183303	0.166468	-0.191793	-0.402889	0.315963	0.519588	-0.420664	0.411802	0.237513	0.810085	0.26631
DDR1	-0.273429	0.132097	0.92303	-0.214883	0.964434	0.946468	1.00421	-0.437641	0.170171	-0.20846	0.119579	0.717029	0.368271	0.443077	0.812497	-0.210141	0.298571	0.554123	0.735317	1.19706	1.39306	0.888503	1.12223	0.798816	1.30308	1.22854	-0.357261	0.45136	0.458227	-0.472128	-0.393531	-0.331158	-0.32405	-0.173821	0.848801	0.584303	0.164765	0.915697	0.946364	0.997521	0.979718	0.483514	0.904007	0.336204	0.833538	0.405724	0.978591	1.25889	0.827774
DDX20	1.84968	1.15039	-0.516856	1.66465	-0.519649	-0.295336	-0.681156	1.81901	1.54482	1.0142	1.22861	0.82213	0.661551	0.876117	0.296829	1.80392	0.881486	0.768192	-0.456456	-0.388586	-1.07446	-0.590432	-0.225483	-1.18517	-1.25584	-0.39216	-1.42242	1.40492	1.3494	1.72425	1.45949	1.48565	1.60928	1.93507	1.47116	1.43361	1.64581	-0.343102	-0.0440582	0.269211	-0.0478972	-0.0559384	-0.24783	0.168289	-0.315087	0.0941671	-0.445364	-0.444031	-0.00804583
DDX25	1.67205	1.77504	-0.577435	1.2552	-0.0710589	-0.0238131	-0.27227	1.55291	1.49685	0.344399	1.36296	0.241484	0.306237	1.01917	0.437351	1.1278	1.18671	0.924082	-0.753021	-0.346671	-2.88447	-1.06039	0.00457016	-2.82158	-3.36433	-1.13667	-2.59649	1.51159	0.310108	1.65554	1.7383	1.68838	1.71641	1.44524	1.17818	1.24123	1.37808	1.71405	-1.54204	-0.960067	-1.83617	1.71405	-1.20747	-0.97427	1.71405	-0.551761	-2.02051	-2.04862	-1.23964
DDX4	1.98135	2.41751	0.512406	2.0744	2.07388	2.15798	1.17854	2.4732	2.11323	1.74409	1.3338	0.972173	1.13541	1.18487	1.5577	2.22542	2.17473	2.00939	1.18973	1.2438	-3.42013	0.725043	-0.534879	-2.74865	-3.91067	-0.00497504	-3.491	2.41289	0.954326	2.60091	2.52167	2.93279	2.8601	2.3077	2.07674	2.34372	2.37627	2.43711	-0.276888	0.605003	2.43711	2.43711	-1.91139	-0.309586	-2.12663	1.52625	-1.83326	-2.11665	0.820282
DDX58	0.872832	0.646893	1.18542	0.540246	0.788756	0.918604	0.578044	0.706363	0.402418	0.395163	-0.00782254	1.19414	1.09101	1.09518	0.795312	0.812044	0.446195	0.835067	1.17587	1.07578	1.27104	1.3543	1.64983	1.55506	1.84405	1.08284	1.61289	0.476865	0.630789	0.173253	0.323394	0.0696542	0.384763	0.953997	0.464626	0.643187	0.355799	1.54404	1.2714	1.03391	1.18473	0.786867	1.49735	1.57049	0.983621	0.997733	1.51857	1.51998	1.45777
DET1	-0.313347	-0.150012	0.454596	0.0711181	0.0750562	0.187971	0.722349	-0.0623874	-0.0639109	0.0751628	0.149924	0.336221	0.248072	0.215192	0.0930075	-0.36675	-0.3047	-0.198625	0.591641	0.197853	1.26733	0.598827	0.795126	1.16322	0.975911	0.945472	1.03533	0.120376	-0.0196315	-0.138045	0.0763937	-0.266083	0.311174	-0.136153	-0.269186	-0.173248	-0.669443	0.690992	0.784504	0.755777	0.857792	1.20063	0.44538	0.182844	0.535802	0.187285	0.622961	0.733828	0.616875
DGAT2	0.760743	0.377933	-0.0818935	0.573887	0.174812	0.571182	0.545188	0.514633	0.363761	0.679753	1.10382	0.0480179	0.158391	0.692826	0.205234	0.670092	0.507777	0.399893	0.160287	0.588509	-0.691277	-0.397173	-0.999368	-1.43172	-1.49542	-0.459743	-1.15291	0.669054	0.667694	0.755977	0.644218	1.00052	0.814808	0.827088	0.770155	0.711104	0.835173	1.22906	1.22906	-0.267731	-0.3154	1.22906	-0.547747	-0.160552	-0.470825	0.500686	-0.54291	-1.17499	0.253933
DGKD	0.0424748	0.222049	0.139368	0.442747	0.837431	0.87522	0.228673	0.529591	0.209335	0.195215	1.32251	0.243921	0.454493	0.38245	0.285633	0.676863	0.502332	0.591066	0.628931	1.08867	0.557746	0.662575	-0.433121	1.06538	-0.408578	-0.299539	-1.03162	0.472407	0.927202	0.619619	1.03836	0.530757	0.447624	0.876621	0.302535	0.54638	0.542185	0.192316	0.189447	0.248712	-0.116119	0.199106	0.146019	0.38999	0.18933	0.826892	0.0188492	-0.0952756	0.769974
DHX30	0.769075	0.668768	-0.013988	0.719159	0.155803	0.250636	-0.0537967	0.915092	0.688734	0.310881	1.30315	0.175619	0.539845	0.694889	0.312592	0.913892	0.675458	0.603923	0.0229794	0.233921	-0.704713	0.0234503	-0.192438	-0.599034	-0.578126	-0.222288	-0.56004	0.73394	0.95833	0.761318	0.809772	1.14775	0.853862	0.775223	0.48491	0.531171	0.869694	-0.10826	-0.0325309	0.0719428	-0.179382	0.855535	-0.0041371	0.0568037	-0.0319413	0.275477	0.11549	0.102798	0.547911
DKKL1	1.52228	1.91203	-0.847191	1.71975	-2.07324	-2.02186	-2.0516	1.91995	1.58142	1.05288	2.23743	0.752191	1.30517	1.31843	0.126027	1.57572	1.52029	1.12746	-2.69379	-2.29045	-2.33014	-1.6697	-0.426748	-2.44317	-3.0913	-0.833564	-2.48792	1.84126	0.419459	2.16084	1.95181	1.66884	1.98503	0.895098	1.41533	1.73555	1.97897	-1.79727	-1.28247	-0.859564	-1.98633	-1.95013	-1.39901	-0.44536	-1.56737	-0.82156	-1.48782	-1.21544	-1.37831
DMRTC2	0.304039	0.816651	-0.210721	0.955665	1.64591	1.85618	0.675236	0.248987	0.916995	0.62475	1.2774	-0.212465	0.499941	0.456478	0.593044	0.391159	1.05397	1.05927	-0.00298299	1.18058	-2.13819	-0.204513	-1.41494	-2.41664	-1.94812	-0.764496	-2.45484	1.05458	-0.322654	1.63824	1.7895	1.79506	1.75258	1.28667	0.926121	1.32985	1.32432	-1.02558	-0.588915	0.161531	-0.9623	-1.60445	-1.02319	-0.721116	-1.37252	1.29207	-1.28826	-1.38024	-0.00391558
DNAH17	0.665774	1.0705	-0.392729	0.923093	-1.28874	-1.30677	-0.984308	0.941582	0.860918	0.418141	1.52756	0.462622	0.488912	0.446781	0.384986	1.14911	0.684265	0.598737	-1.36945	-1.34002	-1.53128	-1.35533	-0.489981	-1.43539	-1.43427	-0.46321	-1.35031	0.775009	-0.657348	1.151	1.13571	1.44681	1.27794	1.06935	0.951311	0.925889	1.52755	-0.856632	-0.48276	-0.34665	-0.0816088	-0.796599	0.193304	-0.125937	-0.569446	-0.374973	-0.538045	-0.830101	-0.537542
DNAH7	1.1136	1.31262	-0.0758002	0.75127	0.0579215	0.0642838	-0.20349	1.30509	0.761242	0.0394972	0.230828	0.276786	0.0158981	0.50436	0.230963	1.02241	0.668359	0.376729	-0.0245187	-0.205194	-0.183199	-0.313776	-0.361869	-0.834084	-1.39483	-0.774033	-1.18454	0.827442	-0.339873	0.995654	0.755292	0.889071	0.82316	0.589488	0.579694	0.548493	0.772917	-0.352514	-0.174418	-0.00763294	0.0495916	-0.3431	-0.207049	-0.241293	-0.701249	-0.142283	0.659667	-0.31724	0.0131775
DNAH8	1.07693	1.86219	0.150032	1.38757	-0.614207	-0.668044	-0.822742	1.72306	1.3908	0.382544	0.729849	0.749477	0.279299	0.864487	0.807868	1.08851	1.10279	0.817947	-0.660233	-0.806217	-0.869221	-0.974035	-0.160424	-1.82346	-2.2567	-0.468769	-2.15687	1.02349	-0.0435486	1.29212	1.4066	1.38717	1.33788	1.2543	1.0528	0.896574	1.16914	-0.651198	-0.474805	-0.296009	-0.626167	-0.920847	0.00481101	0.103188	-0.325471	-0.0518921	-0.71376	-0.456775	-0.500017
DNAI1	1.38272	1.59086	0.0702697	1.42778	-0.174904	-0.255181	-0.630828	1.6063	1.45174	0.697553	1.90643	0.677693	0.93376	1.25175	0.783835	1.38876	1.02227	0.769271	-0.589476	-0.409569	-1.59132	-1.00833	-0.0245902	-1.37889	-1.73467	-0.604514	-1.43179	1.59574	0.368179	1.48773	1.5593	1.54434	1.62946	1.22908	1.68306	1.29727	1.57222	0.890718	0.587064	0.749278	0.402507	0.52141	-0.132645	0.624743	0.220427	0.113452	-0.964513	-0.25096	-0.456388
DNAJC15	1.17117	1.21585	0.502259	1.39069	0.993035	0.994165	0.0541662	0.811497	1.24004	0.95915	0.260511	0.0796426	0.668646	0.688987	0.999432	1.15304	1.42443	1.2035	-0.695895	-0.260673	-0.115029	-0.106894	-0.17857	-0.994379	-0.0198848	1.01129	-0.344988	1.18474	1.20836	1.31148	1.24025	1.41927	1.31626	1.17509	0.812932	1.10788	1.06067	-0.518478	0.251502	-0.547007	-0.200647	-0.342464	-0.132879	-0.777338	0.217038	0.598054	-0.134533	0.344204	0.774502
DNAJC4	0.347298	-0.81497	-0.375511	0.362939	-0.763352	-0.558056	-0.213157	0.396255	0.546172	0.903313	1.12796	0.326826	0.378668	0.0931499	-0.576846	0.728291	-0.674346	-0.220808	-0.597637	-0.416061	0.474604	-0.40174	-0.223294	0.272835	-0.544636	0.00143459	0.124065	0.821386	0.462845	0.743453	0.665183	0.923497	0.747436	0.427705	1.00889	0.96499	1.41806	0.0930305	0.155583	0.202524	-0.0171141	-0.0062224	-0.328275	-0.493515	-0.518476	-0.265466	0.219771	0.0364801	0.0911848
DNAJC5G	1.12578	1.26001	-0.198464	1.19423	0.63075	0.615771	0.17904	1.12799	1.06183	0.726582	1.37007	0.482282	0.642528	0.80049	0.443712	1.12877	1.03792	0.997836	-0.0764856	0.19045	0.532695	-0.796875	-0.547218	0.535414	-1.97062	-0.196736	-1.21436	1.24622	0.986206	1.39168	1.31111	1.21134	1.4253	0.544479	0.987369	1.30598	1.22397	0.120559	0.104737	0.239695	0.204819	-0.0212065	0.344211	0.253607	0.249688	0.219937	-0.0273804	-0.232604	-0.161045
DNAL4	0.503991	0.49844	-0.490654	0.303851	-0.162878	0.263742	0.0718824	0.334527	0.0698358	0.324305	0.709496	-0.252148	0.0672879	0.24344	-0.292462	0.389788	0.321591	0.311489	-0.753131	-0.246562	-0.335146	-0.356273	-0.547069	-0.341102	-0.461766	-0.431994	-0.911081	0.180632	-0.29626	0.509896	0.354233	0.696769	0.911527	0.696445	0.522653	0.461489	0.984949	0.140202	0.0132713	0.379812	-0.0580626	-0.0630541	-0.293329	-0.181013	-0.282607	-0.268785	-0.204108	-0.187079	-0.204352
DNALI1	1.79004	1.36235	0.310659	1.32105	0.0126955	0.159751	0.135957	1.81971	1.25681	1.06573	2.03804	0.769037	0.986829	1.28704	0.708625	1.75157	1.02762	0.757507	-0.342066	0.171958	0.333328	0.050647	-0.67833	-0.019724	-1.03501	0.145567	-1.07345	1.65054	1.86381	1.73317	1.69264	1.94157	1.74872	0.873913	1.0351	1.98957	1.47663	0.364852	0.696045	0.739178	0.308182	0.390616	0.268977	0.188652	0.208001	0.814265	0.197293	0.22831	0.321573
DNHD1	0.625934	0.899667	0.108974	0.633724	-0.0639193	-0.175416	-0.252707	0.793663	0.496874	0.189666	1.05786	0.341234	0.273491	0.431217	0.391665	0.679026	0.496173	0.339356	-0.285043	-0.362925	-0.605951	-0.559886	-0.0695435	-0.7659	-0.776197	-0.230469	-0.535257	0.642614	0.825355	0.65673	0.841883	0.439074	0.473703	0.467944	0.722855	0.709873	1.01003	-0.160284	-0.096918	0.418352	0.217471	0.55577	-0.151095	0.0113556	-0.220668	-0.0975129	-0.0287016	-0.258397	-0.187079
DOT1L	-0.00730359	0.309887	-0.457526	0.30013	0.0850668	0.0444568	-0.290163	0.272151	0.312292	0.388979	0.936116	-0.0921298	0.295631	-0.0173801	0.0857796	0.30456	0.271576	0.401102	-0.277526	0.124944	-1.35428	-0.35273	-0.75069	-1.28949	-0.936422	-0.437591	-1.00616	0.309613	0.407505	0.188104	0.348538	0.259042	0.269207	0.282577	0.201038	0.255442	0.816599	-0.46407	-0.400285	-0.489121	-0.822304	-0.984666	-0.427939	0.0441525	-0.281935	0.232867	-0.644291	-0.456416	-0.195449
DPEP3	0.597742	0.53788	0.134291	0.427322	1.62641	1.61336	0.716405	0.3241	0.661582	0.752028	1.08321	0.28304	0.920888	0.564463	0.565078	0.505287	0.603949	0.752742	0.393969	0.989607	-0.945768	0.238955	-0.55227	-0.953904	-1.08166	-0.0351062	-0.831546	0.547333	1.59121	0.774292	0.702334	1.15351	0.70495	-0.144323	0.0853531	0.767231	0.629755	0.299556	0.385227	0.489661	0.0822278	0.264612	-0.187331	0.026789	-0.232205	1.2096	-0.374592	-0.613629	-0.210768
DRG1	1.15595	1.56186	-0.256553	1.3452	0.439649	0.313546	0.234931	1.40983	1.32523	0.747071	1.12683	0.480601	0.4401	0.631533	0.458148	0.961162	1.0009	0.906868	-0.0862973	-0.0660895	-0.491721	-0.139408	-0.0164061	-1.05191	-0.371265	0.390606	-1.7334	1.07897	0.981751	1.31821	1.09222	1.48325	1.49661	1.6478	1.47687	0.946195	1.20664	-0.496997	-0.478277	-0.0904076	-0.489014	-0.630791	-0.141069	2.29461	0.0435631	0.158324	-0.136809	-0.0474581	0.135514
DTL	0.99121	1.11337	0.424895	0.988158	0.412744	0.516168	0.550301	1.07557	0.930071	0.531565	0.841818	0.392081	0.253072	0.771288	0.752978	0.997302	1.11415	0.990295	0.568801	0.628913	-1.84314	0.0711433	-0.179723	-2.2699	-2.62062	-0.496388	-1.99733	0.555217	1.30984	1.12302	1.07799	1.17061	1.14916	1.13749	0.162587	0.592109	0.479207	0.0998104	0.0129949	0.214081	0.17657	0.201473	0.000184689	0.146327	-0.0343067	0.43188	-0.0127953	-0.042074	0.36648
DUSP5	0.500163	-0.239962	0.224937	-0.0364446	0.550062	0.69667	1.33367	-0.110339	0.128593	0.296162	0.285772	-0.430917	-0.0181896	0.238695	0.372526	0.298108	0.192844	0.172125	0.574803	1.30239	-2.27425	0.0210906	-0.622149	-1.51971	-1.92684	-0.937831	-0.745149	0.87627	0.302462	-0.517676	-0.137586	-0.392424	0.219935	0.75905	1.00331	0.612456	0.815614	-0.829935	0.139194	0.121428	-0.822961	-1.03509	-0.971787	-0.612727	-0.813784	1.20142	-0.422344	-0.721369	1.29111
DYNLL2	0.199543	-0.51026	0.243322	0.0719064	0.959637	1.46551	1.16258	0.246479	-0.289686	0.762965	0.710242	0.318419	0.5565	-0.0408516	0.652709	0.258572	-0.0920793	0.319726	0.757693	1.05574	0.461177	0.87968	0.414623	0.07508	0.389803	0.481141	0.578552	1.37697	1.02195	1.53322	1.29376	1.55524	1.24836	1.27305	1.44163	1.26932	1.50308	-0.149118	0.0849592	0.245565	-0.167259	-0.276213	0.000940045	0.196886	-0.00291445	0.638362	-0.198464	-0.14626	0.0957443
DYRK4	1.14749	0.0204011	-0.0700872	0.920811	-0.296894	-0.084944	-0.126725	1.02264	0.633887	0.777228	1.13972	0.745252	0.512691	0.671166	-0.316508	1.06559	0.281111	0.317357	-0.595059	-0.257484	-0.237697	-0.241756	-0.1166	-0.0299384	-0.320555	-0.142067	-0.379043	0.888189	0.719474	0.884804	0.713057	0.738653	0.677918	0.751636	1.10265	0.957482	1.15262	-0.0469019	0.173614	0.243988	0.182591	0.344038	0.0219163	0.120779	-0.0330234	0.273065	-0.00695334	-0.0578586	0.168863
DYX1C1	0.891738	0.639888	-1.0534	0.503521	-0.153622	0.211442	-0.180997	1.00075	0.893522	0.180344	0.563107	-0.237734	0.0659534	0.0184409	0.0364529	0.812223	0.492277	0.727751	-0.418462	-0.367572	-0.50271	-0.430538	-0.76202	-0.148981	-1.64934	-0.692126	-1.2542	0.703876	0.183385	0.941905	1.04917	1.0472	0.997068	1.18485	0.368739	0.273067	0.792472	-0.837059	-0.482778	0.344513	-0.361156	-0.387469	-0.301061	-0.343697	-0.699479	-0.0399974	-0.653309	-0.594031	-0.0784685
DZIP3	1.49332	1.60608	0.882238	1.16389	1.67728	1.58727	0.937487	1.55606	1.41535	0.953901	0.52342	0.878766	0.69085	0.808585	1.25373	1.21456	1.59604	1.46678	0.983705	0.795272	0.35548	0.973171	0.574656	0.425846	0.337289	0.650065	-0.453567	0.951227	1.52845	1.45299	1.60583	1.32123	1.44572	1.52325	0.744961	0.90062	0.849837	0.823518	0.491851	0.558692	0.633879	0.426958	0.770654	0.682255	0.690232	1.23083	0.582497	0.810216	0.73298
EFNB1	0.209772	0.759697	1.85119	0.641262	1.12445	1.08578	1.38954	-0.10834	0.678836	1.21944	0.680544	1.55977	2.11385	1.76966	1.58887	0.200502	0.93296	0.975535	1.14271	1.12449	0.831818	1.77292	1.95399	0.924815	2.24581	1.83995	1.35218	0.728917	1.21456	0.742483	0.460296	0.54265	0.458435	-0.226355	0.732048	0.683177	0.622565	1.65708	1.74252	1.13846	1.5422	1.71059	1.74178	1.23933	1.46945	1.65414	1.86104	1.55161	1.55397
EGFR	-0.752524	0.163958	1.22117	0.121123	0.150286	-0.0461606	0.634345	-0.334488	0.133259	0.371823	-0.294322	0.819516	1.04905	0.762456	0.642952	-0.29884	0.138552	0.388083	0.788465	0.454993	1.25327	1.14995	1.15982	1.104	1.07523	0.746074	1.32277	0.162344	0.886774	-0.0166349	-0.0690488	-0.330597	-0.345943	-0.0652919	0.475981	0.149069	-0.0153018	0.729876	0.78691	0.545015	0.691099	0.973479	0.528436	0.592438	0.520063	0.313777	0.900203	0.966014	0.557121
EHD1	0.908866	0.42412	0.0860765	0.713553	-0.219671	0.0319651	0.191081	0.692151	0.671691	0.763327	1.29078	0.445849	0.633611	0.601931	0.346098	0.715812	0.290024	0.386754	-0.0174765	0.0993066	-0.483083	-0.0551871	0.214997	-0.126247	0.181985	0.0145266	0.569123	1.16752	0.673837	0.948325	0.868058	0.952996	0.918834	1.00609	1.0365	1.21094	1.32429	0.722523	0.159278	0.204355	1.10406	0.322829	0.59922	0.284873	0.46702	0.980679	0.477484	0.720028	0.569741
EID3	1.66812	1.19502	0.0122157	1.04017	0.187968	0.312992	0.107138	1.66995	0.915323	0.300107	1.18487	0.61985	0.422093	0.912181	0.251812	1.29787	1.1963	0.857397	0.149895	0.276126	-1.73859	-0.197615	-0.294029	-1.88965	-0.875464	-0.584219	-1.69748	1.10064	0.754149	1.43676	1.63341	1.43952	1.57995	1.28641	0.544467	0.479949	0.862501	-0.385775	-0.534239	0.0644069	-0.918444	-0.911905	-0.0280471	-0.0739608	-0.389808	0.619587	-0.654529	-0.603901	-0.0386934
EIF2AK2	0.052704	0.0403125	1.12552	0.180071	0.56916	0.733238	0.408863	0.191426	0.376381	0.00505874	-0.425168	0.895762	0.991507	0.542	0.859632	0.479528	0.319	0.594552	1.19879	0.50968	1.85209	1.46137	1.50527	1.88466	1.09562	1.34368	1.88587	0.0323107	0.911642	0.155941	0.391265	0.0738842	0.0922471	0.307327	0.299064	0.0025879	-0.430833	1.64732	0.953001	1.08787	0.640083	0.790311	0.919547	1.19808	1.42582	0.754182	1.17043	1.40576	0.936231
EIF2S3	0.322341	0.447532	1.27183	0.403315	1.15404	0.964639	1.01193	0.414846	0.457858	0.702357	0.584996	1.01489	1.21425	1.10929	0.947902	0.506459	0.284171	0.372438	1.24203	0.9156	1.54441	1.40082	1.36646	1.46466	1.30467	1.59016	1.80796	0.616574	0.913419	0.462365	0.510986	0.309184	0.417332	-0.0898619	0.213176	0.633273	0.348719	1.02097	1.05921	1.18331	1.37374	-0.284314	1.35601	0.975989	1.13458	0.646899	1.58197	1.18974	1.19589
EIF4G3	1.48939	1.55346	1.10378	1.65215	1.2791	1.10319	1.02848	1.7926	1.69793	1.49479	1.56375	1.3205	1.18175	1.29849	1.49279	1.7694	1.54994	1.58745	1.05695	1.01508	0.229361	1.00206	0.879391	0.171478	0.378446	0.955372	0.26594	1.74515	1.54387	1.77461	1.81701	1.67978	1.7615	1.94135	1.71151	1.7857	1.8977	0.980229	0.909327	1.08277	0.993699	0.872873	1.00298	1.02889	0.922333	1.07644	0.826119	1.01907	0.896775
ELAVL2	1.12447	0.69439	0.733545	0.822306	0.808696	0.844018	0.942887	1.13866	0.778743	0.823709	0.686241	0.559599	0.438226	0.730452	0.881964	1.16907	1.1041	1.01158	0.854839	0.736574	-1.30595	0.604419	-0.167306	-1.61902	-1.54382	-0.233691	-1.55585	0.896264	-0.335327	1.13086	0.704803	1.39404	1.16593	1.23088	1.37977	0.744455	1.00745	0.391908	0.595346	0.816346	1.26393	1.40193	-0.257442	0.496876	-0.514254	-0.036102	-0.449828	-0.190654	0.150261
ELOF1	0.947488	0.775767	-0.266662	0.600757	-0.646474	-0.208712	-0.613965	0.944584	0.746846	0.180107	1.14734	0.12748	0.0634636	0.462391	0.165994	1.06955	0.31854	0.14435	-0.427942	-0.0552832	-0.057948	-0.434217	-0.170888	-0.123443	-1.01709	-0.635612	-1.29241	0.784357	0.714738	0.890643	0.567733	0.966059	0.80485	0.84141	0.983831	0.70232	1.02459	-0.308173	-0.361446	-0.15086	-0.348552	-0.903433	0.0417136	-0.282498	0.0899278	-0.0876859	0.164914	0.132749	0.26182
EMP1	-0.507735	0.190369	0.982989	0.124845	0.426932	0.40638	0.911216	-0.0312419	0.288686	0.66356	0.0824567	0.422858	2.11336	0.707453	0.754204	0.102669	0.330641	0.49962	1.29252	0.458629	1.16804	1.04766	1.16617	1.16946	1.14322	0.664851	2.90629	0.652571	-0.365037	-0.108925	0.554198	-0.325416	0.553521	1.3376	0.662301	0.494971	0.124352	0.845551	0.553614	1.12983	0.362841	1.36129	0.650953	0.582264	1.04913	0.290665	1.19397	1.25173	0.87007
ENOSF1	-0.316638	-0.34306	0.439973	-0.055366	0.784421	0.684172	0.267875	0.403097	0.122076	-0.235843	0.317816	0.247789	0.270597	0.262136	0.0461336	0.0255644	0.360578	0.395647	1.63866	0.873962	1.21345	1.03907	0.682185	1.16973	0.521942	0.765075	0.277518	-0.302781	0.570813	0.0738945	0.30446	-0.421845	-0.0765564	0.27779	0.307574	-0.162026	-0.359775	0.771075	0.992161	1.06818	0.949497	0.901532	0.747017	0.373879	0.758535	0.545326	1.16338	0.824297	0.572451
ENTHD1	1.39849	1.21211	0.0389977	1.06856	0.715371	0.970112	0.177264	1.39158	1.06804	0.302157	0.619303	0.141483	0.143897	0.462279	0.675527	1.02895	1.1716	1.06479	0.353043	0.596397	-2.58895	0.01545	-0.630508	-2.08939	-1.83535	-0.71997	-2.50872	1.04667	-0.303913	1.07729	1.18028	1.34029	1.29031	0.963525	0.731001	0.982932	0.855435	-1.09016	1.45226	-0.715783	-0.76638	-1.17248	-0.884073	-0.481098	-0.768487	0.318683	1.45226	-0.131972	-0.861752
EPB41L3	0.597758	-0.270452	0.0760913	1.00603	0.577383	0.644965	0.442981	0.730324	0.942069	0.0194007	0.475683	0.656246	-0.205794	-0.0473936	0.0920338	0.834409	-0.397943	0.0243006	0.810766	0.658671	1.08923	0.717206	1.19163	0.82027	1.17481	1.15174	1.1096	1.50244	1.42494	1.3705	1.10735	1.32751	1.17649	1.30066	1.56623	1.60063	1.67315	0.388016	-0.0153741	0.217182	-0.026499	-0.179157	-0.156808	0.459656	0.0390721	-0.0594222	-0.256902	0.0628149	0.153822
ERO1L	0.202443	0.0988338	0.598414	0.062529	0.756103	0.520719	-0.166173	0.243404	0.245428	-0.86244	-0.473285	0.365465	0.191725	0.212707	0.467651	0.445437	0.0620664	0.185406	0.528501	0.49455	1.15822	0.968517	0.846641	0.984702	0.898208	0.93192	0.650448	0.301053	0.17814	-0.387331	-0.339665	-0.335209	-0.216503	-0.258462	1.25007	0.38585	0.515899	0.495679	0.202356	0.177497	0.291842	0.872813	0.738035	0.565563	0.491553	-0.104381	0.532509	1.22581	0.339445
EXOSC4	0.972491	0.687965	-0.144711	0.385402	-0.508865	-0.0558793	-0.54309	0.68429	0.720535	0.465928	1.20112	0.395117	0.333004	0.668582	-0.000687759	0.802748	0.0777674	0.0881013	-0.448407	0.0828142	0.215667	0.205719	0.332692	0.11203	0.191891	-0.02401	-1.23784	0.913684	0.774935	0.868655	0.585629	1.00503	0.718689	0.951929	0.845783	0.907727	1.12005	0.30566	-0.265551	-0.37635	-0.64301	-0.701014	0.0326599	0.545117	0.363867	0.23644	0.0261397	0.0314403	0.179415
EXOSC9	1.33852	1.42124	0.232145	1.00406	0.261974	0.521059	0.0968893	1.29265	1.20477	0.63187	0.610916	0.291854	0.672095	0.875498	0.634674	1.24071	1.13545	0.869628	0.172242	0.483173	-0.918936	0.124031	-0.320866	-0.84195	-1.09686	-0.330841	-1.1628	0.903403	1.00872	1.23197	0.975684	1.25203	1.3635	1.51414	0.534912	0.522183	0.797865	-0.321813	-0.17216	0.149799	-0.234819	-0.294849	-0.175439	0.407685	-0.0928032	0.81975	-0.31217	-0.373459	0.709945
F3	0.88528	0.482706	1.64086	0.545653	1.35159	1.16919	1.02353	0.392034	0.68238	1.3464	0.172833	1.06065	1.5728	0.95746	1.17145	0.817813	0.177202	0.534811	1.6418	1.57156	0.716394	1.22024	1.90442	0.511923	1.4968	1.87415	-0.0860238	1.13783	-2.10202	0.575407	0.865423	0.400303	0.584994	0.776922	1.539	0.924366	1.10876	2.01287	0.931442	1.26113	1.01173	0.904269	1.47388	1.10468	1.25988	0.560498	2.02964	1.59181	1.53378
FADS3	0.117613	-0.0339255	0.348357	0.357408	0.578407	0.566427	0.996377	-0.0665569	0.0116955	0.613792	0.333023	0.617569	0.663543	0.540294	-0.0761333	-0.20894	-0.00156802	0.101775	0.833679	0.739527	1.76798	0.54349	0.831146	1.55859	1.18053	0.614348	1.59874	1.14664	-0.204349	-0.0470657	-0.0966992	0.064091	-0.00169378	-0.107859	0.956473	1.03172	1.10828	1.38719	1.06879	0.961006	0.76684	1.13484	0.993676	-0.0837046	0.730674	0.358133	0.959098	0.997071	0.74614
FAF1	0.905934	1.04242	-0.058756	0.797063	-0.152955	0.168176	-0.25634	1.03488	0.717116	0.195489	1.05518	0.11136	0.247045	0.553518	0.299095	0.968788	1.06288	0.804619	-0.0632205	0.012492	-0.255799	-0.178643	-0.22272	-0.320983	-0.808164	-0.371967	-0.389494	0.782758	0.884873	0.808489	0.717749	0.974439	0.822147	1.03271	0.706562	0.716126	0.869726	-0.173304	-0.0304929	0.176781	-0.218717	-0.152569	-0.154847	-0.0148754	-0.0356064	0.220088	0.0276952	-0.0479061	0.0649541
FAM104A	1.74086	1.59434	0.149966	1.47052	-0.171696	-0.00745039	0.105075	1.80573	1.25216	1.38084	1.78284	0.960143	1.03937	1.15659	0.545467	1.68012	1.29657	1.03566	-0.332183	0.00955353	-0.0691811	-0.12361	-0.00834489	0.0045684	-0.468665	0.117295	-0.157459	1.59451	1.39922	1.6359	1.57444	1.57424	1.63396	1.4428	1.52061	1.67349	1.85462	0.299525	0.532672	0.705379	0.107555	0.470244	0.304296	0.531023	0.331552	0.265053	0.327825	0.0996653	0.337364
FAM106A	1.36645	1.58205	1.08431	1.42995	1.41771	1.28007	0.985104	1.35193	1.59049	1.33877	1.48907	1.02156	1.0915	1.15443	1.35155	1.34577	1.49841	1.56334	0.994945	1.0258	-0.0591291	0.552057	0.661072	0.132983	-0.148802	0.736352	-0.303215	0.644745	0.55826	1.34571	1.80805	0.91494	1.57073	0.966407	1.34173	1.34854	1.6313	0.218456	0.190324	-0.0454675	0.452125	1.54994	0.37832	0.849113	0.355557	1.12419	1.3666	0.907469	1.27773
FAM107A	0.50797	0.473877	0.649996	0.566977	0.828852	0.690322	0.223742	0.44261	0.787001	0.100414	0.445399	0.364048	0.919599	0.463969	0.703858	0.359248	0.639756	0.681392	0.471199	0.306104	2.21681	0.764421	0.550662	2.36111	0.89861	0.705474	1.56072	0.377037	0.0130676	0.802409	0.700267	0.374434	0.60522	1.14334	0.200977	0.275654	-0.0361202	0.961834	0.76406	1.15273	0.619255	0.860369	0.608646	0.590134	0.774187	0.2981	1.33349	0.521734	1.46504
FAM111A	0.230067	0.0212932	1.13955	0.101167	0.907151	0.474165	0.337483	0.170256	0.133258	-0.0881935	-0.382801	0.402823	0.444019	0.282003	0.462555	0.280049	-0.0934621	0.219159	1.00107	0.462265	2.02043	1.04293	1.34407	2.25032	1.32933	1.1894	1.03455	-0.235847	0.708513	0.300712	0.134235	-0.10051	0.183708	-0.126367	-0.273974	-0.160866	-0.429405	1.24653	0.951739	0.882158	0.940128	1.41257	0.904072	1.17277	1.01692	0.49297	0.832934	0.852303	-1.60396
FAM20C	-0.959767	0.167994	0.635596	0.0986024	0.785284	0.782337	0.666708	-0.432698	0.304534	0.706107	0.4831	0.413151	1.08127	0.535812	0.374352	-0.290888	0.336768	0.546036	0.495704	1.25429	0.0254135	0.638871	0.605769	0.404416	1.56184	0.631025	0.76013	0.392436	0.51581	0.155555	0.0924185	-0.270706	-0.224791	-0.219837	0.597367	0.954974	-0.0847298	0.832653	0.427813	0.415919	-0.117389	0.101551	0.697919	0.468074	0.618822	0.283189	0.929384	0.667324	0.889957
FAM81B	2.11289	-0.838596	-1.82545	1.97437	-1.94262	-1.87206	-1.77329	2.27665	1.66692	2.28174	1.1354	1.27204	0.568381	-0.121165	-1.44349	1.51321	-0.10456	-0.0124213	-2.03449	-1.85587	0.910581	-1.3382	-0.94535	0.731339	-1.64065	0.125481	-1.5615	2.06821	0.0859526	1.90027	2.03212	2.22905	2.15997	1.69067	1.96902	2.34661	2.21295	-1.02245	-0.311674	-0.311286	-0.916758	-1.51085	-1.1537	0.0693356	-0.961192	-0.587496	-1.34584	-1.56825	-1.18172
FAM83F	0.758078	0.267296	-0.440179	0.413683	-0.732652	-0.275565	-0.546517	0.342953	0.533023	0.142557	1.38386	-0.0636649	-0.413857	-0.00967423	-0.373961	0.611296	-0.0790489	-0.403244	-0.561643	-0.296404	-0.495385	-0.584374	0.0278533	-0.982665	0.111621	-0.0172259	-1.67123	0.690523	-0.53829	0.794956	0.681054	0.633588	0.773362	0.328836	0.719325	0.939556	0.998166	-0.383201	-0.617064	-0.703402	-1.02201	-1.16407	-0.338258	-0.0732866	-0.0651228	-0.456936	-0.357167	-0.564968	-0.400889
FAM92A1	1.63281	1.17418	0.0765702	0.635754	-0.122146	-0.752825	-0.17936	1.05835	0.999245	0.501538	0.687759	0.70058	0.564594	0.865956	0.184328	1.26432	0.998656	0.922537	-0.425938	-0.387603	-1.10218	-0.598115	0.0137613	-1.22946	-0.512416	-0.218365	-0.89835	1.27404	0.64967	1.34461	1.24499	1.39079	1.39933	1.23829	1.13986	1.284	1.47355	-0.359653	-0.044109	0.315897	-0.0608479	-0.0292279	-0.15406	0.0834212	-0.154227	-0.0600998	-0.313762	-0.22317	0.0957422
FANK1	1.32561	1.14588	-0.356569	0.797227	-0.838535	-0.854355	-0.795911	1.54341	0.543881	0.195981	1.18832	0.399655	0.575373	0.745842	-0.0345919	1.27382	0.597944	0.362817	-0.830409	-1.09625	0.476107	-0.946724	-0.635592	0.340627	-1.6346	-1.06671	-2.11731	1.01584	0.0745925	1.25526	1.46049	1.27307	1.18876	1.28847	0.900769	1.10345	1.2279	-0.600807	0.155815	-0.0785058	0.428957	0.0429962	-0.0586134	-0.358708	-0.810457	0.252039	2.07519	0.229332	-0.217886
FBXL13	1.67624	1.18249	-0.390758	1.01982	-0.467846	-0.332501	-0.421183	1.57174	1.22824	0.379275	0.771192	0.503831	-0.0553362	0.50725	-0.039303	1.5642	0.667068	0.207868	-0.345099	-0.669274	-0.853763	-0.716594	-0.63375	-1.50969	-1.94789	-1.22596	-2.05995	1.06979	0.173331	1.15529	0.863788	1.22767	0.990314	1.35061	1.54198	1.14572	1.41406	-0.40913	0.0588909	0.00437404	-0.188653	-0.960561	-0.9247	-0.592138	-0.80232	-0.600112	-0.560637	-0.475385	1.03953
FBXO15	0.635331	1.19862	-0.0098423	0.672769	-0.114793	0.18999	-0.146476	1.30589	0.595709	-0.266264	0.927688	0.157097	-0.0336601	0.575262	0.390672	0.800386	1.1431	0.801558	-0.512964	-0.288595	-0.706944	-0.50189	-0.797889	-1.37062	-1.98765	-1.34152	-2.49028	0.298872	0.223764	1.01644	1.0627	1.21717	1.08213	0.425849	0.591621	0.847314	0.823405	-0.90254	-0.192459	-0.0418572	-0.133137	-0.511767	-0.470634	-0.619331	-0.700936	0.810538	-0.840869	-0.534318	0.296823
FBXO25	1.02377	1.61559	-0.00552475	1.73409	0.263299	0.421989	0.206041	1.2893	1.78435	0.915054	0.999313	0.201639	0.510851	0.54016	0.537071	1.14268	1.14085	0.909637	-0.177633	-0.0521966	-0.444518	-0.395813	0.00207817	-0.783404	-1.24185	-0.437229	-0.962464	1.36585	1.08415	1.42598	1.23883	1.56776	1.50725	1.43341	1.00717	1.1634	1.16524	-0.270797	0.0189283	0.166426	-0.0974471	0.058929	0.00171105	0.0179029	-0.0297788	0.536213	-0.296743	-0.119045	0.0675936
FBXW5	0.986606	0.755023	-0.325718	0.838442	-0.459062	-0.225334	0.0865378	0.740322	0.740689	1.12433	1.59609	0.315431	0.666562	0.750415	0.0107573	0.93532	0.602822	0.405145	-0.471151	-0.116328	-0.832826	-0.389982	-0.319264	-0.571382	-0.409634	-0.355425	-0.324253	0.960239	1.07655	1.01533	0.86849	1.42155	1.22854	0.971081	0.95056	1.09464	1.54513	-0.126894	-0.0872249	-0.0849115	-0.380321	-0.613154	0.160601	0.123534	-0.106842	0.101497	2.27937	0.0496386	0.20286
FCER1G	-0.638141	-0.615524	0.620156	-0.404182	-0.170712	0.207015	0.157671	-1.3211	-0.187829	0.604068	-1.08186	0.239507	1.30727	0.225175	-0.000487803	-0.538293	-0.445719	-0.332783	0.182316	0.0701236	0.00632261	0.429226	1.03796	0.325761	1.15728	1.17244	1.50062	0.221904	-2.86069	-0.0646304	-0.174999	-0.0188835	-0.219776	-0.206088	0.236266	0.258471	0.0266237	0.24451	0.257715	0.0767622	-0.262792	0.136058	0.0948112	0.306987	0.21997	0.249495	0.356387	0.255227	0.302888
FEM1B	0.500319	-0.0756738	0.377432	0.170469	-0.0992305	-0.0638392	-0.431487	0.186244	-0.132137	-0.112593	-0.375869	0.349501	0.167848	0.324217	-0.0297661	0.583144	-0.0221875	-0.357648	0.377277	-0.0352139	0.461493	0.709262	0.515025	0.780403	1.02795	0.404264	1.27382	1.39114	0.603246	1.38511	1.19062	1.31008	1.60207	1.19723	1.35154	1.28719	1.70297	-0.791012	-0.559297	-0.168083	-1.08147	-0.986488	-0.744192	-0.28553	-0.985868	-0.737136	-0.897771	-1.06336	-0.85104
FGL2	-0.172735	0.118365	1.51081	0.439059	0.885144	0.976584	1.21119	0.499205	0.190348	0.860053	-0.340752	0.755135	1.90968	1.06623	0.795244	0.665854	0.538449	0.785927	1.43318	0.825959	1.92761	1.57818	1.71048	2.3589	1.80068	1.45559	2.229	0.734864	-0.367265	1.09204	0.78102	0.930137	1.19193	0.87229	0.908618	0.580143	-1.00663	1.0966	0.654292	0.958711	1.18781	1.89767	0.932891	1.15069	1.05402	0.285438	2.39328	1.15217	0.796755
FHOD3	-0.0174037	0.236552	0.569799	0.176576	0.572655	0.773814	0.621854	-0.0565032	0.1222	0.012902	-0.0850751	0.189517	0.219767	0.606302	0.262741	-0.302993	0.183517	0.429369	0.852681	0.65066	2.57005	1.10439	0.292254	2.33323	0.906128	0.756775	0.454404	0.212322	0.539139	-0.401306	0.182119	-0.369727	0.457488	0.1861	0.392516	0.137708	0.29961	1.05302	1.28434	-0.284224	0.848742	0.344042	0.898501	1.40236	0.846883	-0.44805	0.931265	0.608593	0.838593
FKBP6	1.27149	1.27726	-0.20762	1.0571	0.511574	0.988479	0.119775	1.38521	1.23555	1.07951	1.65974	0.277931	0.631781	0.632931	0.741633	1.15791	1.28884	1.31733	0.0698024	0.388764	-3.52273	0.000113493	-0.90365	-1.97769	-2.79632	-0.505126	-2.40352	1.26714	0.486652	1.50779	1.61938	1.52166	1.44013	0.740916	0.954366	1.09193	1.26744	-1.3253	-0.403623	0.23854	-0.713022	-1.11038	-0.993538	-0.295562	-1.11713	1.36483	-0.744407	-1.0724	0.552197
FLNB	0.358391	0.464938	1.18066	0.453404	1.05299	1.04598	1.16701	0.461078	0.353741	0.440037	0.908352	1.40527	1.13449	1.02139	0.905172	0.426171	0.660312	0.815257	1.51744	1.29002	1.86466	1.88476	1.81541	1.87112	1.83346	1.80133	1.63876	0.683766	-0.440452	0.632096	0.643596	0.472311	0.735289	0.750633	1.01325	0.69443	0.82096	1.03666	1.21407	1.02314	1.22201	1.08646	1.22413	1.20067	1.15606	0.685566	1.34173	1.41493	1.22515
FMR1NB	1.00495	-0.0917725	-0.0179349	-0.116757	2.24638	3.1027	0.993723	0.587305	-0.0375353	0.891453	1.09143	-0.683909	0.289289	-0.102766	0.0196348	0.890165	0.299739	0.572537	1.0317	1.91135	-0.999409	0.226576	-1.51482	-2.08868	-0.82349	-0.735223	-0.548237	0.906001	0.672027	1.79361	1.5464	1.61753	1.79057	0.582647	1.14792	1.55846	1.59847	1.41746	1.41746	-0.719435	1.41746	1.41746	-1.8054	-1.57723	-2.13182	1.70268	-1.93659	-1.95049	-0.504792
FN1	-0.62474	-0.0299481	1.00928	0.461741	0.342763	0.281634	0.90844	-0.118803	0.473677	0.490912	0.376424	0.787556	1.62585	0.706711	0.845163	0.33036	0.468267	0.905264	1.38855	0.779175	1.17398	1.37846	1.1137	2.03451	0.73269	0.732958	2.68038	0.238077	0.63672	0.299488	0.371021	0.270328	0.173622	-0.293677	0.664907	0.426272	0.489111	0.940701	0.362834	0.999291	0.959081	0.602842	0.844034	0.757249	0.954618	0.486334	1.24967	0.94731	0.996067
FRRS1	-0.374218	-0.16519	0.695304	-0.124286	0.0222536	0.162174	0.168587	-0.539512	-0.391124	-0.0145518	-0.477173	0.528394	0.680096	0.574733	0.225907	-0.192656	-0.18632	-0.18962	0.327771	-0.298545	1.69052	0.761707	0.922417	1.26854	0.979145	0.702309	0.451399	0.373049	-0.190013	-0.181664	-0.488509	-0.132475	-0.14665	-0.415107	-0.0197838	-0.27458	-0.174027	-0.224974	0.510292	0.997894	0.945304	-0.224974	0.436285	0.610793	0.297305	0.26161	0.802145	1.11426	0.90618
FSIP1	1.1369	1.27397	-0.31146	0.961153	-0.108428	-0.304842	-0.0774501	1.45299	0.736742	0.645932	0.329316	0.149292	-0.600862	0.371038	0.24249	1.12295	0.737791	0.744731	-0.237773	-0.241133	-1.36368	-0.74847	-0.874587	-0.970849	-1.58311	-0.862315	-1.64326	0.755012	-0.685638	1.20781	1.11285	1.39021	1.20706	1.11056	0.96682	1.06833	1.41548	0.323855	0.323855	-0.654303	0.323855	0.323855	-1.47532	-1.02505	-1.36878	-0.888714	-1.83927	-1.45684	-1.45043
FUZ	0.797754	0.583647	-0.0231207	0.781875	0.183634	0.323023	0.252834	0.50968	0.625511	0.905851	0.955867	0.325771	0.299987	0.507305	0.167798	0.325785	0.171387	-0.0430538	-0.396499	0.0814001	0.0785423	-0.0904975	0.0230882	-0.0599403	-0.103058	0.110813	0.167691	1.17267	1.16962	1.06069	0.889548	1.01138	1.0856	0.650651	1.01686	1.15988	1.34589	0.245553	0.510626	0.350752	0.315519	0.0894011	0.742201	0.384314	0.645105	-0.311381	0.0212135	-0.186308	-0.289693
FXR1	1.53132	1.28251	0.544419	1.14707	0.677144	0.741928	0.630093	1.65033	1.08427	0.969198	0.544936	0.910292	0.66531	0.747401	0.787071	1.61746	1.05827	1.00681	0.575602	0.324253	0.0929156	0.654217	0.15803	0.0410172	-0.0431846	0.176324	-0.282019	0.974433	1.41966	1.16499	1.0312	1.15906	1.23084	1.58061	1.23808	0.981832	1.3422	0.187516	0.580794	0.599725	0.419011	1.14233	0.454147	0.345627	0.183967	0.53411	0.354056	0.34483	0.469177
FXYD1	-0.329402	0.118154	1.10958	-0.0210614	-0.10351	0.282485	0.932214	0.087684	0.177566	0.797718	0.342751	0.541632	1.6206	0.65242	0.410398	-0.0939634	0.135885	0.193826	0.377573	0.34085	0.767812	0.308548	0.981102	1.68192	0.700657	0.468661	3.37246	0.136063	0.127337	0.827738	1.17242	0.71322	0.353634	0.26948	-0.226752	-0.0950344	-0.305773	1.33096	0.713155	0.465922	-0.0781775	0.868909	0.541787	1.10849	1.27505	0.146556	1.24081	0.820451	0.564496
FZD4	0.445207	0.678039	1.35154	0.702792	0.97805	0.737433	1.07344	0.199722	0.538917	0.795926	0.44865	1.16219	1.23136	0.865747	0.917879	0.692291	0.579957	0.719554	0.990167	0.938212	1.02243	1.25912	1.18216	1.46111	1.81484	1.18193	2.6211	0.648081	0.367107	0.815264	0.530119	0.586242	0.681338	0.187122	0.765288	0.395223	-0.255104	1.15946	1.11936	1.08228	0.558954	1.11247	0.811634	1.50572	1.63402	0.778987	1.18497	0.899777	1.09017
GABPB2	0.658297	0.457958	0.0837687	0.42243	0.605436	0.675224	0.548521	0.478015	0.313387	0.137052	0.589708	0.192493	0.258186	0.289277	0.28573	0.5485	0.5401	0.572801	0.35254	0.809727	-1.05775	0.221001	-0.478894	-0.820329	-1.44193	-0.532083	-0.393233	0.49893	0.829279	0.637163	0.654048	0.679605	0.665128	0.709839	0.409563	0.501945	0.686046	-0.393777	-0.0254042	-0.0975899	-0.453578	-0.378094	-0.529861	-0.118737	-0.425599	0.387318	-0.337332	-0.511185	0.375775
GADD45G	0.675008	0.651242	0.817438	0.95531	1.39554	1.4869	1.53098	0.876556	0.783223	1.41829	1.22366	0.937402	1.24493	0.864343	0.911208	0.759384	0.656824	0.832466	0.738481	0.91706	0.185811	2.13095	1.37088	0.0717045	2.17062	1.54768	0.275485	0.480608	0.326622	1.01237	0.893602	0.765429	1.49136	0.51721	0.955185	0.429926	1.1812	1.41167	1.10152	0.423308	1.32846	0.210685	1.67388	1.63173	1.69205	1.51641	1.0858	1.24509	1.40172
GALNT3	1.20839	1.25389	-0.719942	0.68029	-0.811834	-0.558398	-0.847559	1.08956	0.741156	0.506551	0.155843	0.337869	0.177478	0.164008	-0.0628371	0.839684	0.467298	0.681099	-1.16045	-1.43646	0.215599	-1.0695	-0.635335	0.647612	-1.38585	-0.659108	-1.31228	1.0876	0.420139	0.961841	1.10237	1.05794	0.946213	1.13511	0.220554	0.826124	0.802386	0.660919	0.0984548	-0.526722	-0.177495	0.681468	-0.66457	-0.210426	0.184331	-0.210426	0.562198	0.0743301	0.3399
GALNT7	0.738446	0.650251	0.811503	0.873891	0.991798	1.0782	0.82928	0.922312	0.890009	0.447885	0.175082	1.15312	0.143412	0.428223	0.804759	0.628965	0.79808	0.604834	1.13089	0.810567	1.60599	1.18834	1.2627	1.49313	1.9352	1.09583	-0.0569349	0.0805246	0.933667	0.637	0.454344	0.976568	0.928118	0.645949	-0.244446	0.120916	-0.169563	1.25342	0.757856	0.597707	1.03368	1.00133	1.30068	1.51102	1.00752	0.666701	0.474723	1.00612	0.631172
GBE1	0.390101	0.0673968	0.938977	-0.203945	0.545933	0.547508	0.609033	0.0888815	0.193105	-0.47848	-0.321507	0.795535	0.675939	0.505477	0.305371	0.700206	0.113077	-0.110143	1.20988	0.638122	1.08713	1.28721	1.19514	1.13161	1.36513	0.949451	1.75056	0.692536	-0.147621	-0.421284	-0.574398	-0.399209	-0.469706	-0.712902	1.27747	0.953762	0.538812	1.12241	0.849786	0.999062	1.52478	-0.998507	0.908868	0.51212	0.823484	0.46458	0.774689	1.26066	0.720419
GBP2	0.213676	0.340051	0.961744	0.220268	0.959963	0.965266	0.669597	0.146961	0.3569	0.27265	0.0620066	0.734165	0.768389	0.637538	0.454909	0.545449	0.440443	0.690952	1.6093	1.47912	1.51171	1.42798	1.20523	1.89499	1.32284	1.67537	2.72898	1.09135	0.717531	-0.0727714	-0.0134394	-0.115115	-0.0830235	0.0579514	1.08015	0.939967	0.598271	1.16965	1.11789	1.03456	2.15837	0.983261	0.924832	0.829661	0.929509	0.960491	0.946937	1.3663	1.17399
GFRA2	1.51214	-0.226623	0.621675	1.21354	0.360897	0.410158	0.323026	0.92589	1.06323	0.121405	1.05061	-0.010716	0.92891	0.643719	0.519876	1.47088	0.0511762	-0.242929	0.563828	0.868332	-0.793777	-0.350108	-0.495398	-0.169899	-0.3898	-0.192559	0.662888	1.54519	-0.266458	1.14615	0.498816	0.903523	1.19432	0.766977	1.30074	1.28976	0.887404	0.13688	0.238824	0.582818	0.170139	0.1603	0.0694877	0.481253	-0.293884	0.15855	0.387345	0.301779	0.449211
GGA1	0.886652	0.690789	-0.147606	0.859526	0.152811	0.138794	-0.0386368	0.815422	0.822431	0.419877	1.48539	0.235366	0.555642	0.743478	0.304492	0.788853	0.973094	0.8201	-0.504336	-0.0272153	-1.20716	-0.385778	-0.246265	-1.18241	-0.699953	-0.186457	-0.996814	0.375204	1.46698	0.928883	1.07315	0.663181	0.727451	1.03698	0.660723	0.775815	1.06048	-0.0870542	-0.449369	-0.422286	-0.64947	-0.524543	0.0711467	0.400577	0.0893346	0.439862	-0.276143	-0.302986	-0.0609779
GGN	0.908347	1.04679	-0.586639	1.33757	-1.42798	-1.26998	-0.911444	0.958674	1.34561	1.35102	1.79063	0.472564	0.700177	0.819465	0.145217	0.9622	0.83526	0.892194	-1.30072	-1.22292	-1.69249	-0.99053	-0.357269	-1.66796	-1.32776	-0.11192	-1.08615	1.20515	1.7548	1.4707	1.47965	1.04938	1.2284	0.743924	0.842162	1.29639	1.31209	-0.57438	2.47394	-0.621084	-0.891717	2.47394	2.47394	0.0384169	-0.318688	-0.270273	2.47394	-0.434456	-0.365231
GIMAP4	-0.359669	-0.323155	0.318732	-0.326626	-0.258965	-0.0733373	0.0412	-0.273413	-0.313723	-0.0863089	-0.568465	0.301672	0.277599	0.240349	-0.280268	-0.139444	-0.404845	-0.264471	0.550481	0.133474	0.636694	0.644693	0.793712	1.12656	0.235718	0.0312807	3.10243	0.153575	-1.27666	-0.1781	-0.176054	-0.241994	-0.195457	-0.668143	-0.154481	0.0489623	-0.688255	0.165058	0.0886622	0.192881	-0.00409111	0.551881	-0.136898	0.504187	0.429093	-0.0558368	0.698135	0.584344	0.343077
GK2	1.56042	1.99504	-0.34695	1.50455	-1.50963	-1.20291	-1.01288	1.73687	1.63573	1.57812	1.26877	0.85706	0.58382	0.640948	0.669727	1.31113	1.18982	0.989907	-1.44611	-1.86888	-2.68466	-1.91622	-0.108481	-2.49483	-2.58237	-0.00802498	-2.90867	1.49329	-1.07282	1.48024	1.35671	1.81761	1.71838	0.791892	1.26082	1.42405	1.53068	-1.23335	-0.835998	-0.294045	-1.22102	2.23928	-1.0003	-0.245883	-1.23384	-0.303813	-1.01192	-1.14119	-0.957447
GLB1L	1.56096	1.64604	0.332882	1.6113	0.302634	0.539907	0.337551	1.67295	1.65366	1.33782	1.9829	0.897287	1.04576	1.23476	0.869617	1.6646	1.23938	1.21976	-0.0529575	0.194474	-0.146565	0.13798	0.37382	0.0219486	-0.801922	0.0628542	-0.719227	1.64229	1.54452	1.50002	1.74622	1.69526	1.7178	1.33686	1.22109	1.48403	1.67812	1.07225	0.936088	0.9511	1.02458	0.627896	0.918609	0.839891	0.743097	0.641667	0.151119	-0.0272444	0.180397
GLI2	-0.625003	0.122038	1.00044	0.399904	0.716679	0.57836	0.649235	-0.0996392	0.398907	0.60707	0.520888	0.80197	0.973226	0.554038	0.810708	0.101484	0.194691	0.73784	1.04262	0.924532	-0.309653	0.829273	1.10492	-0.358184	1.38933	1.35458	0.666888	0.289857	0.885263	-0.00565787	0.119628	-0.197643	-0.195857	0.346712	0.155467	-0.00702406	0.127949	1.20578	0.86616	0.82946	0.519661	1.10776	0.648015	0.894381	0.952372	0.246	1.24481	1.19641	0.792377
GLIPR1L2	1.66359	1.94828	0.24005	1.57097	0.566755	0.656089	0.089939	1.92995	1.66053	1.17796	0.817125	0.415152	0.557555	0.665706	1.11844	1.64429	1.60703	1.40967	0.00566906	-0.150493	-0.248962	0.0430389	0.0541675	-0.748432	-0.538368	0.101278	-0.820624	1.60715	0.606036	1.65722	1.64122	1.88414	1.69867	1.09267	1.27335	1.63466	1.515	0.677099	0.677099	0.677099	0.677099	0.677099	0.677099	0.677099	0.677099	0.677099	0.677099	0.677099	0.677099
GMCL1	0.899883	0.768374	0.00472912	0.781065	0.648775	0.61711	0.280811	1.04798	0.866742	0.545666	0.270162	0.307148	0.396208	0.312933	0.480482	0.981595	0.756738	0.677748	0.13424	0.132525	0.321906	0.0808631	-0.415639	0.0258848	-0.994924	-0.226603	-0.298691	0.861909	0.990519	1.06407	1.0463	0.817502	0.947899	0.890544	0.626786	0.678255	0.790762	0.0441277	-0.00903272	0.45559	0.318722	0.081645	0.367423	0.0854759	-0.0170513	-0.0575583	0.514708	0.605139	0.57214
GMPS	1.50018	1.27375	0.335949	1.39952	0.231134	0.296179	0.0236979	1.56532	1.29225	0.405134	1.03202	0.499054	0.604612	0.890912	0.954251	1.45146	1.24246	0.848215	0.273072	0.410506	-0.598268	0.438293	0.614626	-0.828848	0.230724	0.184896	-0.945445	1.00638	1.20275	1.31788	1.2827	1.61863	1.55623	1.94575	0.876473	0.992002	1.17702	-0.264002	0.0478064	0.357943	-0.252319	-0.267177	0.0417802	0.336966	-0.0174139	0.50806	0.00913765	-0.0105618	0.27947
GP6	0.473282	-0.450659	-0.00372468	0.435826	0.177399	0.154952	0.364403	0.306822	0.072957	0.231085	0.298537	0.404291	-0.0489257	0.287876	0.15464	0.184779	-0.160137	-0.0146135	-0.0958319	0.0733983	-0.277786	-0.311683	-0.174617	0.645254	0.485085	-0.267206	0.297928	0.664476	0.163648	0.705419	0.441717	1.2563	0.994574	0.475384	0.641895	0.774133	1.04722	0.142689	0.113712	0.570384	0.204582	-0.200357	-0.133213	0.202301	-0.349249	1.05362	-0.150576	0.043961	-0.0932937
GPR135	1.05742	0.350598	0.317587	0.32103	-0.331605	-0.618963	-0.118431	0.936429	0.325132	0.769606	0.404202	0.709484	0.0859178	0.182433	0.120664	0.710824	0.293988	0.0712519	-0.0787271	-0.431643	-0.579392	-0.457211	0.133739	-0.135615	0.33463	-0.472155	-0.146192	0.944096	0.688349	1.00172	0.68465	1.17616	1.11024	0.794138	1.04756	0.911265	1.29683	1.78789	0.179363	0.151861	0.0838335	0.13219	-0.247387	0.0524716	-0.147579	-0.0916729	-0.221796	-0.319009	-0.398237
GPR137	0.912212	1.12091	0.342982	1.09976	0.680505	0.760525	0.924032	1.03473	1.15138	1.48611	1.71062	0.891406	0.695007	0.919542	0.707538	0.871157	1.0377	1.04034	0.153874	0.786325	-0.823313	0.214562	0.233349	-0.541376	0.229103	0.436884	-0.677332	0.915361	1.1229	1.27182	1.31359	1.57404	1.39077	1.16057	1.38915	1.36621	1.72706	0.832474	0.81914	1.01036	0.879338	0.942775	0.608087	0.935235	0.642421	0.725457	0.819942	0.89946	1.11833
GPRASP1	-0.414152	0.37633	1.71561	0.605343	1.24709	0.973255	1.28985	0.249567	0.884291	0.305671	0.307888	1.33116	1.20657	0.897641	0.867271	0.339485	0.682643	0.824404	1.66226	1.33526	1.19879	1.2613	2.06058	1.47687	1.98048	2.06016	1.916	-0.0934098	0.776707	0.413329	0.956129	0.659726	0.661431	0.591165	0.0754106	0.0231626	0.010624	1.21056	-0.505428	1.35362	1.44654	2.14651	1.41728	1.34234	1.45604	0.845907	1.33901	1.43256	0.93613
GPX3	-0.257791	0.151234	1.13238	-0.00697988	1.10475	1.34191	0.993554	-0.657407	-0.074405	-0.164013	-0.185136	0.921126	0.930463	0.811216	0.51908	0.181743	0.39198	0.550769	0.599003	0.454514	1.24827	1.02889	1.498	0.327077	1.20275	1.302	2.281	-0.114757	0.415347	0.276246	-0.0830844	-0.0332262	0.246884	0.314765	0.055711	0.272122	-0.269458	0.800226	0.973014	1.62115	1.07353	0.676964	0.189815	0.761583	1.10468	0.668685	1.78038	1.36801	1.40761
GPX4	1.52763	1.17585	-0.0166193	1.43696	-0.654648	-0.285177	-0.357585	1.67891	1.54852	0.760888	2.04546	0.900737	0.935478	0.960315	0.430091	2.01417	1.12363	0.997322	-0.0114565	-0.267264	0.815654	-0.0114139	-0.0659404	0.532869	-1.24926	-0.0720383	-0.277321	1.72768	1.56305	1.72542	1.58043	1.86966	1.70096	1.74109	1.63852	1.75153	2.04901	-0.0855194	0.443376	0.503611	0.392533	0.201605	0.377916	0.139988	0.0963322	0.503287	0.075298	0.312985	0.353698
GRAMD1C	1.29648	1.25458	-0.0250628	1.10587	-0.0296224	0.0247884	-0.439734	1.29359	1.16466	-0.151363	0.515638	0.596145	0.491573	0.804943	0.634043	1.28791	1.18892	1.14021	-0.745103	-0.729963	-1.09517	-0.428917	-0.117316	-1.60023	-0.371286	0.0338036	-1.49156	0.805172	-0.198432	1.12039	1.24737	1.08641	1.10501	1.13098	0.543162	0.598973	0.596432	-0.0688886	0.281902	0.0338705	-0.128803	-0.79236	-0.0242361	0.328296	-0.129158	-0.0794027	-0.282495	-0.580362	-0.0779997
GRK4	0.836427	1.0265	-0.617093	0.831594	-0.313836	-0.29994	-0.476066	1.05779	0.771944	0.583488	1.21338	0.0453833	0.417618	0.366594	-0.12931	1.05091	0.778505	0.673408	-0.733435	-0.594598	-1.797	-0.704707	-0.475953	-1.53443	-0.92918	-0.480744	-1.53371	1.33441	-1.0293	1.08412	1.20478	1.09292	1.31344	0.908823	0.955601	0.321726	1.30962	-0.314054	0.373186	0.1723	0.141846	0.0399415	-0.0342032	-0.332059	-0.18947	-0.046316	0.129525	-0.179759	-0.217791
GSG1	2.45903	-0.561943	-0.976637	2.15236	-1.35559	-1.3287	-1.45068	2.51354	2.17164	2.47254	2.71007	2.18722	1.21954	1.23434	-0.0927448	2.58337	0.748034	0.744842	-1.37189	-1.53165	-1.18763	-0.928241	-0.0594497	-1.19483	-1.26939	0.644917	-1.07861	1.99089	2.75947	2.2653	2.13483	2.17745	2.42081	1.73143	1.64966	2.32353	1.95942	-0.33179	0.18378	-0.150028	-0.356734	-0.813565	0.226366	0.201224	-0.109367	0.711435	0.0771271	-0.597541	-0.0373284
GSTO2	1.22189	-0.0398056	-0.646372	0.903811	-0.850443	-0.611814	-0.530457	1.17491	0.618719	0.701852	1.09098	0.492366	-0.0671471	0.239244	-0.585363	1.12319	0.482381	0.210106	-0.310505	-0.591537	1.10829	-0.296595	-0.0927319	0.684904	-0.090196	0.0194841	-1.18406	0.907765	0.0948485	1.02738	0.760871	0.879454	0.978191	1.09764	1.25407	1.08641	1.28115	-0.000528683	0.0461604	-0.358421	-0.936071	-0.298477	-0.245091	0.10938	-0.158013	0.102645	0.294717	-0.43699	0.106829
GTF2A2	1.11072	1.59862	-0.0995913	1.4958	0.522687	0.660168	0.161583	1.33323	1.62177	0.90944	0.718045	0.634682	0.622218	0.62534	0.712546	0.838381	1.54035	1.35908	-0.510589	-0.499908	-0.662441	-0.783754	0.347775	-0.763223	-0.425542	0.486241	-1.02569	0.99842	1.09261	1.38419	1.44592	1.36822	1.41999	1.31728	0.625501	0.810989	0.915556	-0.193292	-0.0829606	0.0467815	-0.0586724	-0.36033	0.0735195	-0.0691982	-0.19687	0.0796001	-0.0971611	-0.069935	-0.0375496
GYS1	-0.535904	-0.561717	0.0497465	-0.277406	-0.181167	-0.0255625	-0.124905	-0.647335	-0.30285	-0.182062	0.406482	0.126448	0.336299	-0.0359161	-0.119404	-0.264985	-0.58656	-0.537836	-0.013461	0.143145	0.553793	0.056602	0.125579	1.10084	0.87014	0.235559	1.2398	0.15794	-2.08064	-0.298354	-0.299967	-0.424124	-0.356874	-0.508995	0.696467	0.230074	0.114443	0.336945	0.41479	0.232179	0.320265	0.495676	0.473884	0.703459	0.985663	0.0431961	-0.303168	0.550848	-0.0963508
H1F0	0.387859	-0.00932813	0.525983	0.242561	1.21281	1.26384	0.812651	-0.0850941	0.612278	0.528813	0.739848	0.643713	1.18471	0.749555	0.348432	0.394923	0.510856	0.498348	0.995514	1.09521	0.125089	1.39967	0.6561	0.590007	0.5203	0.765923	1.62337	0.752597	0.739344	0.527815	0.795014	0.175543	0.0996843	-0.0447389	-0.317057	1.2659	-0.246919	1.10722	1.30163	1.05361	0.523118	0.97515	1.22073	0.0331209	1.18811	1.02756	0.174974	0.135309	0.87629
H3F3B	1.16431	0.96574	0.193151	0.952059	0.336008	0.717117	0.559179	1.28496	0.698805	0.620766	1.11389	0.401416	0.5668	0.683051	0.414712	1.1188	1.10648	0.661508	0.762551	0.400463	0.22466	0.630578	0.352648	0.199067	0.0776178	0.19869	0.444581	0.919813	1.14604	1.15796	1.04848	1.2637	1.20458	1.57581	0.850163	0.773375	0.92883	0.00021736	0.0908632	0.22366	-0.0431619	-0.0427794	0.209847	0.136187	0.0350003	0.396538	0.0984311	0.158758	0.212259
HCFC2	1.05412	1.3976	-0.0777999	0.982524	-0.250042	-0.195578	-0.768654	1.48052	1.0136	0.454495	0.507866	0.387849	0.222017	0.377413	0.379876	1.00068	0.778785	0.513928	-0.425996	-0.841985	-0.402081	-0.452831	-0.418536	0.0423504	-1.01191	-0.279873	-0.0845727	0.455614	-0.0513216	0.983968	1.11193	0.983837	0.950908	0.60142	0.044208	0.487342	0.308465	-0.360707	-0.0101954	0.152699	-0.0671444	-0.0107975	-0.399661	-0.0927257	-0.466299	0.0754363	-0.392259	-0.476154	-0.531576
HDAC11	0.787226	-1.106	-0.588003	0.338563	-0.439036	-0.67294	-0.592997	0.569161	0.133198	0.531174	1.26721	-0.0285528	0.00599779	-0.197327	-0.796145	1.00605	-0.625999	-0.534544	-0.356555	-0.220113	-0.086373	-0.0705632	-0.0714126	-0.295992	0.0835875	-0.061193	-0.207593	0.97121	0.104054	0.786566	0.546618	1.16502	0.90594	0.75018	1.04846	1.08463	1.29675	-0.482582	1.3724	-0.405039	-0.494298	-0.61068	1.3724	-0.175885	-0.524375	0.238875	0.125502	-0.0558094	-0.0632866
HDGFL1	0.880463	1.31163	-0.0939615	1.02083	-0.323476	0.0417752	0.312475	0.93767	1.04039	1.23036	1.67086	0.443766	0.639657	0.796074	0.559976	0.924979	1.13334	1.04435	-0.504857	0.178699	-1.73557	-1.02509	-0.715583	-1.58005	-1.53182	-0.404607	-1.61197	0.997811	1.57565	1.20608	1.29254	1.01554	1.1734	0.582553	0.652556	1.29054	1.02876	-0.224664	-0.0640854	0.114904	-0.561662	-0.507552	-0.465438	0.14124	-0.212124	0.262893	-0.178666	-0.402056	-0.112233
HERPUD2	1.12095	0.436601	0.274669	0.548813	0.803318	0.884836	0.651527	0.863141	0.5303	0.89247	0.931643	0.767831	0.390667	0.567112	0.364448	0.767452	0.344586	0.291108	0.456189	0.588054	-0.324554	0.297571	0.549801	-0.783531	0.595849	0.520574	0.0807987	1.07654	0.756337	1.07762	0.890335	1.27464	0.794584	1.0412	1.44957	1.19688	1.51328	0.151632	0.151683	0.103249	0.0028839	-0.247426	1.68757	0.160615	0.241209	0.12782	1.68757	0.258617	0.171874
HHIP	0.210997	0.432647	0.80857	0.337081	0.0721528	0.336359	0.802439	0.0760744	0.297835	0.586525	-0.236844	0.914975	0.942763	0.769076	0.553044	0.207077	0.377283	0.444832	1.03132	0.348813	1.94252	1.44867	1.57782	1.03085	1.5918	0.979391	-0.788317	-0.0635952	0.811538	0.465204	0.595785	0.263132	0.451994	0.0827778	0.138336	0.0189944	-0.214856	1.02379	0.898449	0.297821	1.34842	-0.408445	1.18901	1.53392	1.1041	0.705163	1.10479	0.805627	0.758779
HIST1H2AA	2.4749	2.00214	0.989771	1.96706	0.852557	1.07935	1.23286	2.09641	2.01607	1.71065	2.10084	0.956731	1.26971	1.68514	1.74937	1.86196	2.39764	2.13309	0.329158	0.357511	-3.90276	-0.234338	-0.0155876	-2.15883	-4.30125	-0.324481	-3.43625	2.33408	2.82177	2.76532	2.53636	2.76526	2.52051	1.31272	1.47313	2.46825	2.21496	-0.520452	0.656746	2.13455	-1.28227	3.77184	-1.1638	0.0139309	-1.13333	1.23732	-0.893085	-0.850478	0.119328
HIST1H2BA	2.92745	2.9487	1.71876	2.6411	1.90263	1.95168	1.89344	2.88921	2.58688	2.9187	2.65082	2.1705	2.46207	2.33047	2.42747	2.5404	2.95354	2.79008	1.3118	1.42821	-2.05437	0.424698	1.32217	-0.546264	-3.70347	0.767687	-1.0179	3.11538	2.45097	3.09324	3.17104	3.34346	3.35975	2.63514	2.87954	3.04044	3.14477	0.892721	1.23564	1.84947	0.737423	0.337937	-0.296856	1.36616	0.614245	3.17587	0.465385	0.0763198	0.688966
HIST1H4B	1.0423	0.382518	0.132217	0.288051	0.472615	0.823438	1.31909	0.497839	0.0165512	0.409936	0.645018	-0.280652	0.501674	0.332793	0.0437242	0.647039	0.439608	0.140078	0.853495	0.671065	-0.903298	0.27452	-0.328771	-0.697351	-0.808405	-0.519304	-1.04097	0.544654	1.04196	0.734193	0.506547	1.06823	0.907789	-0.798027	-0.0934334	0.911551	0.601846	-0.154617	0.707075	0.933839	0.539484	0.426727	-0.0110589	-0.43583	-0.412908	0.269791	0.0475905	0.374575	0.427365
HIST1H4C	1.70057	0.827089	0.675881	0.911087	0.57499	0.723648	1.54457	1.02473	0.891972	1.18692	1.03853	0.085007	0.533557	0.967622	0.906633	0.880083	0.695821	0.694251	1.29175	1.12992	-0.440673	0.590947	0.0777888	-0.997147	-0.661763	-0.681172	-0.861649	1.26976	1.22278	1.56807	1.06784	1.65344	1.30277	0.254437	0.460502	1.29471	1.20878	0.180539	0.99745	1.07083	0.543463	0.999979	0.299569	0.0703815	-0.205272	0.769631	0.307024	0.569885	0.82946
HIST1H4L	0.732132	0.0625044	0.144998	0.0536601	0.205743	0.368945	0.761631	0.387279	-0.0389536	0.459991	0.486168	-0.401366	0.0929507	0.586334	0.182158	0.471736	0.327635	0.12899	0.0430016	0.332169	-1.18099	0.230049	-0.711667	-0.902685	-1.47191	-0.772134	-1.36706	0.454173	0.734635	0.65029	0.32274	0.92284	0.726657	-0.749653	-0.204048	0.763387	0.528436	-0.429248	0.399753	0.513387	-0.132057	0.352999	-0.4648	-0.422422	0.590564	0.271962	-0.199217	-0.0762479	0.225526
HIST3H3	1.60353	1.43353	0.917541	1.20382	0.14521	0.349597	1.1668	1.2478	1.06898	1.42207	1.53699	0.600184	1.05088	1.21889	1.22918	1.08853	1.41546	1.26819	0.473965	0.628176	-1.94088	0.0873138	0.439791	-1.48285	-1.76448	0.0992859	-1.37289	1.05359	1.2613	1.44185	1.07878	1.47161	1.33784	1.65566	0.933352	0.873379	1.22815	0.275517	0.194204	0.171696	0.267031	0.046372	0.25929	0.025469	0.144135	0.394696	0.246645	0.200321	0.475496
HLA-DPA1	0.87735	0.962248	2.24005	1.04028	1.40241	1.81534	1.88668	0.123782	1.17821	1.74545	0.542521	2.13005	2.22784	2.06022	1.51134	1.09501	1.12775	1.33971	2.29509	1.75545	2.60913	2.17566	2.81098	2.18417	1.66209	2.30844	2.7649	1.53677	1.40173	1.562	1.2687	1.33901	1.37527	1.43569	1.0506	0.608564	0.194702	1.95839	1.44592	2.1848	2.71423	0.897464	1.40335	1.69921	1.34441	1.29782	2.10725	2.12865	2.33304
HLA-DPB1	1.198	1.07974	2.01318	1.24916	1.36003	1.70975	1.4666	0.520315	1.50226	1.12929	0.770185	1.91775	2.09311	1.98615	1.03759	1.29531	0.812748	0.947758	2.46673	1.7601	2.71722	2.66289	3.17243	2.29631	2.13509	2.24167	3.16801	1.37303	1.44031	1.24325	0.741749	0.911861	1.1233	1.37606	1.1891	1.37488	0.495854	2.55036	1.69985	2.3395	2.60043	2.62422	1.79691	2.14433	1.2984	1.57207	2.11708	2.19305	1.76934
HLA-DQA1	0.6943	0.777041	1.58823	-0.0440476	0.792342	0.997544	0.70429	-0.165968	0.142307	1.53612	-0.0671826	0.810788	1.05048	1.09608	0.754851	0.647557	-0.0739279	-0.198554	1.35015	0.882781	1.60208	1.19362	1.51998	1.42187	1.48028	0.785311	1.60037	0.87987	-0.945629	0.775575	0.534666	0.712983	0.576852	0.643935	0.768055	0.434673	0.414851	1.36822	0.304232	1.12184	1.20006	1.31447	1.23202	0.735273	0.467357	0.509579	1.94068	0.952291	1.90239
HLA-DQB1	0.0520678	-0.285804	0.329764	-0.148705	-0.145866	-0.0739649	-0.214853	0.358631	-0.184671	1.427	0.858555	1.48954	-0.0397223	-0.261868	-0.0643097	0.357892	-0.242621	-0.327038	0.423398	0.184294	0.822583	0.0240269	0.396675	0.0707932	1.18282	0.569701	0.749501	0.0980416	-0.172061	0.161159	0.0703097	0.662622	0.37337	0.152489	0.18694	-0.661356	0.29775	0.617508	0.422117	0.460722	0.782001	0.337123	0.234937	0.2967	0.427225	0.0971497	0.462949	0.458306	0.75096
HLA-DRB1	0.960342	1.06134	2.18436	0.792707	1.15046	1.57937	1.57385	0.880862	1.02384	1.60848	1.33412	1.99896	2.00894	1.84373	1.72332	0.984233	0.20688	0.479276	1.60429	1.1087	2.61008	1.74501	2.52603	2.26926	1.93785	1.33272	2.79142	1.21658	1.16999	1.177	0.767173	1.85339	1.55273	0.734515	1.08455	0.525531	1.38105	1.83161	1.61338	1.70742	2.10207	1.50173	1.61059	1.62228	1.70649	1.43077	1.89647	1.82227	2.08622
HLA-DRB3	0.97524	1.05607	2.2113	0.768242	1.19326	1.56901	1.73812	0.881155	1.01986	1.59525	1.34708	1.89928	2.19775	2.02802	1.63429	1.07557	0.164241	0.409046	1.70925	1.19733	2.6823	1.83614	2.56641	2.34375	2.15436	1.42522	3.04846	1.21267	0.213486	1.29906	0.796935	2.15256	1.99445	1.00583	1.33707	0.479594	1.51866	1.94126	1.65551	1.88368	2.19419	1.72253	1.68927	1.72451	1.71241	1.45417	1.92209	1.8927	2.11415
HLA-DRB5	-0.183157	-0.272462	1.75658	0.00783765	-0.128408	0.069527	0.326656	1.48261	0.28424	1.44202	2.22529	2.12248	0.252325	0.0638026	1.351	-0.219625	-0.104435	-0.112296	0.42105	0.183449	0.884652	0.350554	0.654002	0.519367	0.737407	0.772248	0.813133	0.321175	0.0351287	0.0385583	-0.260434	1.07244	0.93963	-0.116021	0.37722	-0.350261	0.897575	1.18108	0.675463	1.12008	1.33703	0.823693	0.540891	0.69085	0.711648	0.794532	1.07146	0.965115	1.0317
HORMAD1	1.97046	2.36169	1.15201	2.29507	1.59906	1.52018	1.49804	2.1502	2.42545	1.74948	1.4153	1.25068	1.42958	1.5114	2.05081	1.66918	2.62644	2.50392	1.16665	1.49	-3.07317	0.701063	0.631309	-2.71876	-4.10415	0.884689	-3.02946	2.37491	0.694568	2.7598	2.762	2.8298	2.84823	2.89892	2.06378	2.15041	2.21353	2.06562	-1.36079	0.257216	2.06562	2.06562	-2.10176	-0.968869	2.06562	1.41149	-2.4836	-2.74907	-1.17477
HORMAD2	1.03749	1.32625	-0.283068	1.17163	0.917504	1.08658	0.200849	1.31343	1.18596	0.858661	0.662546	0.213414	0.132851	0.389367	0.484797	0.950821	1.12877	1.0067	-0.253114	-0.0419469	-2.52446	-0.547466	-0.98708	-2.86387	-2.88069	-0.774593	-2.96079	1.23348	-0.382252	1.49241	1.29776	1.64371	1.8002	1.49364	0.759857	0.745532	0.997088	-1.05766	-0.746451	-0.293882	-0.994835	-1.14815	-0.612934	-0.729589	-0.789237	0.490843	-1.4801	-1.2371	-1.04198
HRASLS5	1.48809	1.50216	0.316164	1.29072	0.258715	0.304642	0.245582	1.31548	1.29068	1.10545	1.48853	1.06589	0.805136	1.10852	0.654906	1.47039	1.02435	0.795965	0.137955	0.0796917	-1.42619	0.613581	1.00121	-0.931347	0.999132	0.841995	-0.69223	1.24969	1.37251	1.744	1.25888	1.61431	1.48129	1.41572	1.14745	1.1865	1.78469	0.864213	1.00126	0.869762	0.722786	0.763848	0.72832	0.481716	0.193683	0.609336	0.09111	-0.139778	-0.0205511
HS6ST1	0.731375	0.853199	1.29214	1.07524	1.3325	1.4256	1.59189	0.757352	1.18405	1.06448	1.46014	1.24258	1.22483	1.04485	1.17181	1.00333	0.779174	0.652529	1.38024	1.74681	0.358585	1.70187	1.89515	-0.123485	2.33262	2.09722	0.116964	0.650757	1.34755	0.824925	0.794355	0.810327	0.825803	0.475448	0.326583	0.736594	0.353292	1.55942	1.49144	1.31937	1.46196	1.51866	1.12007	1.45678	1.65992	1.35333	1.13223	1.08595	1.18111
HSF1	0.272936	0.324458	-0.262068	0.455423	-0.300293	-0.18146	-0.00188594	0.250242	0.319558	0.568767	1.01976	0.0237582	0.385917	0.252541	-0.00520182	0.273887	0.424213	0.282191	-0.387189	-0.202572	-0.703952	-0.225846	-0.361837	-0.334716	-0.342311	-0.226637	0.0578713	0.784085	0.916924	0.808937	0.696577	0.871445	0.868399	0.647998	0.270019	0.610117	0.931507	0.0794882	0.0406154	-0.108713	-0.381359	0.0103548	-0.182517	0.0539955	0.029507	0.0112074	-0.170575	-0.252058	0.0190305
HSF2	0.910699	0.884033	0.662537	0.69195	1.35097	1.54853	0.975981	0.651794	0.879541	0.938439	0.442035	0.415755	0.487373	0.514301	1.10888	0.854264	0.67456	0.814071	1.14296	1.28176	-0.504978	1.05955	0.265235	-0.168073	-0.00455087	0.152908	-0.230466	0.643172	1.0209	0.94955	0.857875	1.02073	1.1225	1.26508	0.781194	0.564102	0.658534	-0.0569701	0.338173	0.472369	0.446381	0.269699	0.951058	0.0873918	0.237694	0.862157	0.0741202	0.312146	0.825419
HSF2BP	1.10949	0.798072	-0.107431	0.940597	0.48558	0.488166	0.210845	1.18688	0.795926	0.181648	1.45006	0.271797	0.254963	0.774971	0.415387	1.15362	0.684964	0.492492	0.305691	0.300441	-1.49896	-0.279074	-0.465232	-1.39269	-2.31217	-0.94666	-2.66994	0.886793	-0.470269	1.31003	1.02016	1.49316	1.60259	1.7028	1.40491	0.575674	1.20221	1.5278	-0.763981	-0.701913	-1.13804	1.5278	-0.451399	-0.595287	-0.586371	-0.0989861	-1.25873	-1.4383	-0.943988
HSP90AA1	1.89524	1.96169	1.35321	1.79213	2.03313	1.88938	1.48575	1.90832	2.07735	1.60475	0.991155	1.26695	1.51157	1.52261	1.9481	1.86778	1.94924	1.91677	1.06837	1.51646	0.971935	1.19131	1.01623	1.02957	0.134401	1.09722	0.24554	1.65235	2.11766	1.75298	2.0109	1.72141	1.79174	1.90796	1.44544	1.61552	1.55296	0.885711	1.2117	1.33784	1.40749	1.12919	1.40333	0.68092	0.881661	1.45556	1.19083	1.29279	1.55751
HSPA2	1.32333	1.5785	0.529626	1.62181	0.675968	0.957084	1.19072	1.73577	1.62247	1.4298	2.08165	0.901593	1.10567	1.11882	1.30865	1.69582	1.51162	1.47647	0.548303	0.8256	0.160084	0.083491	-0.130299	-0.496738	-2.67964	-0.0426358	-0.359046	1.42707	2.16294	1.74311	2.00399	1.77077	1.76919	1.00098	1.18075	1.67277	1.44813	0.0552995	0.247453	0.267759	-0.196468	0.0218828	0.480576	0.996848	0.682683	1.21686	0.354217	0.014622	0.204539
HSPA4L	2.15922	2.18179	0.763178	2.03134	0.842892	0.859392	-0.232638	2.4252	2.17418	1.12824	1.17278	1.43891	1.09715	1.33191	1.6728	2.15911	1.96257	1.79319	0.112505	-0.0555427	-2.37325	0.215584	0.4484	-1.7718	-0.411392	0.584774	-2.38047	1.90387	1.9305	2.08162	2.12388	1.98969	2.01968	2.43793	1.85069	1.76162	1.82633	-0.465284	0.316658	0.51309	0.562834	-0.638777	-0.302289	0.171584	-0.375665	0.34604	-0.650443	-0.299487	-0.373076
HSPD1	0.766987	0.961193	1.44431	0.758949	1.28865	1.38571	0.69174	0.334019	0.954695	0.329626	0.0531925	1.22158	1.23447	1.28371	1.378	0.482022	0.992401	0.778838	0.751162	0.855143	1.01238	1.6951	1.39559	0.881091	1.55856	1.47831	0.780836	0.549656	0.692783	0.373863	0.568437	0.427445	0.629227	0.569608	0.525526	0.505371	-0.0301203	0.883078	1.07344	1.02226	2.18665	1.35164	1.25414	0.98716	1.04528	1.17747	1.02646	1.34162	0.947817
HVCN1	0.784924	1.02463	-0.151701	0.824544	-0.251541	-0.383045	-0.26505	1.01968	0.725349	0.511745	1.10452	-0.00812123	0.347468	0.556298	0.300215	0.819696	0.753267	0.621275	-0.43125	-0.514671	-0.63089	-0.792313	-0.204464	-0.685362	-1.00204	-0.191889	-0.66423	0.949045	0.264962	0.934572	1.08925	0.861606	0.869732	0.560082	0.928883	0.979311	0.735075	-0.460447	-0.21861	0.19708	-0.1644	-0.0779935	-0.0341245	0.0420956	-0.172561	-0.0867213	0.0376702	-0.00897694	-0.0974835
IDE	1.32445	1.6782	0.349755	1.00877	0.0459637	0.245166	-0.229548	1.47588	0.960256	0.63114	0.589156	0.595516	0.770841	0.905414	0.612577	1.28556	1.19229	1.09768	-0.0707781	-0.00188278	1.07241	0.0259991	0.279696	0.833237	-0.822974	-0.226374	0.309467	1.24256	0.82028	1.25701	1.03149	1.21548	1.17376	1.61124	0.803828	0.890314	1.01694	-0.0429492	0.222892	0.506751	0.584345	0.300147	0.424442	0.29304	-0.0380149	0.243453	0.0850808	0.0504931	0.20854
IDH1	0.962999	1.01497	1.96702	1.1415	1.67234	1.82555	1.51205	1.06546	1.29009	0.299725	0.812831	2.0903	1.82226	1.64426	1.98159	1.18549	1.15631	1.24576	1.60466	1.52181	2.48553	2.19527	2.27236	1.95816	2.25807	2.17674	-0.447448	0.241546	1.70601	1.25588	1.15133	1.47081	1.32256	1.71868	0.562	0.103426	0.149825	1.34763	1.41171	1.75885	2.53181	0.0156129	2.30216	1.5001	1.64943	1.87054	1.43858	2.26128	1.34534
IFI16	0.760662	0.441407	1.52264	0.285885	1.42781	1.46757	1.11521	0.33206	0.798297	0.411856	-0.439324	1.07839	1.37779	1.10393	1.12896	0.765685	0.779317	0.938363	1.79845	1.26809	1.1787	1.56808	1.94057	1.37397	1.60931	1.96858	2.39378	1.14847	0.396592	0.178403	0.301448	-0.120972	0.181853	1.11056	1.10865	1.33946	0.00316864	1.57783	1.43251	1.30571	1.09136	-0.809672	1.41318	1.06412	1.04651	1.09354	1.25559	1.31657	1.23599
IFI44	-0.549975	-0.452823	1.25426	-0.522851	-0.270852	-0.213435	0.0484393	-0.563325	-0.334705	-0.457322	-0.995923	0.264491	0.417571	0.0909966	-0.167256	-0.334914	-0.519705	-0.456895	0.788263	-0.09796	1.60223	0.435487	1.15398	1.12366	0.198906	0.793298	1.2933	-0.589322	-0.0736354	-0.571126	-0.371583	-0.573817	-0.671165	-0.180139	-0.680962	-0.650192	-1.16922	0.594943	-0.0661265	0.742298	0.595966	0.808076	0.267602	0.266932	0.382162	-0.0467959	0.364047	1.20673	0.255733
IFI44L	0.425955	0.23151	1.56774	-0.134689	0.655729	0.433966	0.0983437	-0.132416	0.133086	-0.15896	-0.793842	1.19005	0.830491	0.958296	0.584392	0.68624	0.0239496	0.461243	1.60734	0.942663	1.19857	1.24953	1.8948	0.43315	1.18069	1.48786	1.33925	-0.292618	1.22784	0.283987	0.401783	0.376351	0.151693	0.811712	-0.174879	-0.289287	-0.437807	0.972353	-0.380271	1.02572	0.351496	1.25268	0.672409	0.744795	0.491352	0.318476	0.356504	2.0989	1.07644
IFI6	1.18254	1.10783	1.66683	0.586183	1.13197	1.44374	2.03929	0.419962	1.12742	0.767408	0.674131	2.27314	1.71552	1.7164	1.4682	1.20022	0.772608	1.30619	1.94291	1.90369	1.85131	2.55395	2.32077	2.0067	2.19578	2.4424	1.70933	0.861699	1.68027	1.30455	1.32816	0.989996	1.03723	0.862509	0.541923	0.910542	0.32228	2.07308	1.31298	1.64532	1.2212	1.79389	1.49922	1.93835	1.43272	1.47686	1.47878	2.25686	1.58188
IFIT3	0.0717685	0.111556	0.477508	-0.596415	-0.172358	-0.109765	0.511376	-0.404267	-0.354562	-0.160325	-0.184887	0.41041	0.810368	0.657124	-0.537785	-0.0270861	-0.480403	-0.239878	1.06446	0.423229	1.21146	1.15652	0.675037	1.72228	0.999445	0.551346	0.838406	-0.297728	-1.57514	-0.0701991	-0.0179042	0.0170529	0.25297	0.68973	-0.51905	-0.342104	-0.480271	1.1855	0.63195	0.285664	0.697653	0.866696	0.519678	0.291265	0.473986	0.275955	0.97577	1.20076	0.827449
IFITM2	0.563374	0.705535	1.51504	0.899205	1.23612	1.34659	1.7504	-0.0168975	0.972552	1.5042	0.747497	1.30533	1.55766	1.04894	0.975944	0.689251	0.963547	0.980978	1.28391	1.38407	1.7414	0.959599	2.10321	1.84041	2.12648	2.0671	2.42424	1.37041	1.01987	0.648711	1.11194	0.670999	0.921415	0.577642	0.991237	1.68981	0.339727	1.75279	1.68338	1.75622	1.05475	0.51469	1.46075	1.64231	1.55129	1.39559	1.66874	1.55134	1.52782
IFT122	1.31731	1.33401	0.439901	1.10478	0.7001	0.832588	0.594968	1.73803	1.09553	0.894235	1.9036	0.711306	0.78586	1.04849	0.866863	1.47928	1.23575	1.12419	0.597946	0.795373	-0.241502	0.153579	-0.266272	-0.195334	-1.4882	-0.237386	-0.750872	1.32234	1.78635	1.41047	1.53951	1.74542	1.20937	1.19943	1.30449	1.31777	1.71735	0.289552	0.487469	0.402911	0.0884877	0.25377	0.404965	0.600811	0.380734	1.01358	0.11647	-0.00992188	0.428719
IFT57	1.09373	0.524017	-0.239235	0.880508	-0.236918	-0.0230585	-0.614506	1.15768	1.06559	0.599967	0.173122	0.421044	0.20131	0.212549	-0.138459	1.11174	0.0842396	0.12152	-0.726206	-1.05146	0.916613	-0.203963	-0.172562	0.803644	-0.615451	-0.0932367	-0.199148	0.590529	0.487388	0.879211	0.691691	0.887072	0.77925	1.10959	0.572641	0.869154	0.858299	-0.221758	0.0307199	0.169292	0.118781	0.091304	-0.0851207	-0.164474	-0.411451	-0.0646052	-0.239361	-0.111015	-0.156072
IFT74	1.80858	1.8518	0.472138	1.24684	0.820274	0.691418	0.269764	1.93268	1.48531	0.947215	0.208886	0.719531	0.35549	0.686644	1.23596	1.51603	1.7025	1.3494	0.270822	0.0942204	0.74052	0.352527	0.135758	0.952709	-0.421454	0.449264	-0.214054	1.39214	0.965824	1.35896	1.53536	1.45023	1.51869	1.62171	1.00011	1.12394	1.23508	0.35364	0.686539	0.898233	0.901799	0.850099	0.486803	0.543797	0.0992033	0.729203	0.424691	0.488897	0.207005
IFT81	0.681184	0.678714	-0.2245	0.380736	0.744674	0.709772	0.164446	0.944129	0.741044	-0.045174	0.09985	0.0346809	-0.0743222	-0.125378	0.627235	0.551914	0.857231	0.629888	-0.061885	-0.163891	-0.268496	-0.263044	-0.766	0.0700067	-1.52229	-0.596667	-0.218548	0.429558	-1.12348	0.428548	0.504631	0.398672	0.519381	0.464566	0.275804	0.234845	0.307565	0.109947	0.109947	0.3895	-0.0794539	-0.21793	-0.39861	-0.670574	-1.29698	0.181759	-0.368644	-0.421804	-0.287228
IFT88	1.65845	1.79619	0.550635	1.36989	0.968677	0.841141	0.735411	1.77453	1.54107	1.03319	0.715006	0.698886	0.712723	0.834117	1.07301	1.6533	1.35094	1.16508	0.518217	0.295878	0.165254	0.141889	-0.0373329	-0.0612197	-1.382	0.0201049	-1.10709	1.52809	1.10548	1.64059	1.49861	1.38078	1.3768	1.55046	1.1746	1.3974	1.35762	0.0757487	0.483639	0.968376	0.416769	1.14712	0.280689	0.343491	0.353512	0.942993	0.20962	0.150685	0.415177
IGSF11	1.07725	0.978228	0.708626	1.24692	0.500742	0.636003	0.410349	1.34467	0.983352	0.967975	1.17668	0.909563	0.657364	0.934232	0.821889	1.27063	0.895775	0.741652	0.543831	0.380477	-0.917841	0.847076	0.720824	-1.41743	1.002	0.754853	-0.991774	1.0884	0.516267	1.43008	1.20254	1.32653	1.14193	1.71456	1.14405	0.986302	1.03878	0.446905	0.464411	0.448143	1.3565	0.545225	1.13167	0.426485	0.186584	0.337485	0.549515	0.607811	0.418807
IL13	0.715271	1.05263	-0.942828	0.287915	-0.896321	-1.01669	-0.247875	0.788487	0.652767	0.732048	1.45514	-0.529678	0.372631	0.0309481	-0.263331	1.44133	-0.061561	0.563652	-1.41286	-1.18647	-1.24868	-1.22304	-0.864592	-1.03203	-0.922075	-0.206743	-1.09253	1.47144	0.00784137	1.4378	1.39677	1.07719	1.32092	0.752644	1.23189	1.2834	1.44265	-1.18926	1.00603	-0.655524	-0.440219	-0.859882	-1.23674	1.00603	1.00603	-1.33224	-1.43295	-1.00816	-1.4386
IL13RA2	1.05599	1.29204	-0.599433	0.978928	2.01627	2.44518	0.555873	1.38582	1.15841	0.739984	0.828413	0.63601	0.19139	0.352858	0.198046	0.852984	0.653093	0.53769	0.605258	1.57159	0.00328079	-0.493222	-0.819869	-0.472055	-2.04405	0.15128	-2.43427	1.26084	-0.472454	1.23054	1.1364	1.41309	1.50064	0.995495	1.42876	1.61269	1.48583	1.12405	1.12405	-0.297373	-0.370665	-0.286605	1.12405	-1.18828	1.12405	0.837434	-1.45337	-1.23993	-1.11716
INHBB	0.382576	0.537605	-0.0923586	0.728213	0.875276	0.814648	1.27437	0.55979	0.672112	0.612903	1.08256	-0.449973	0.49988	0.51316	0.608959	0.152255	0.652445	0.515489	0.528399	0.77303	-0.458337	0.24957	-0.087925	-1.55086	-0.59335	-0.407583	-0.736993	-0.0725448	1.69864	0.988477	1.05575	1.12402	0.883958	0.672707	-0.146848	-0.0810797	-0.0161985	0.0521021	0.862477	-0.152578	-1.702	-0.593742	0.603992	0.170594	-0.131345	0.848776	0.746096	0.123814	0.752701
INTS7	1.26508	1.23688	0.0108472	0.913413	0.104752	0.121362	0.152542	1.2406	0.759928	0.693572	0.758763	0.122646	0.172276	0.628976	0.341087	1.15466	0.884479	0.582425	0.440947	0.443045	-0.217606	0.0372817	-0.138719	-0.972632	-0.98313	-0.530155	-1.24034	0.917351	0.7423	0.992152	0.952538	1.05357	0.879494	1.31532	0.97677	1.15426	0.995785	0.178252	0.451448	0.397643	0.299907	0.536278	-0.18357	-0.261009	-0.276613	0.00440931	0.195384	0.143701	0.183449
INTS8	0.331682	1.02039	0.15641	0.430532	0.441887	0.495607	0.0938386	0.565886	0.50245	0.237503	-0.174933	-0.0463239	-0.00654303	0.114149	0.310671	0.532827	0.503457	0.444001	0.195115	0.156674	-0.408214	-0.209531	-0.765721	-0.233272	-1.19489	-0.563505	-0.430944	0.346256	0.364499	0.469386	0.345583	0.677374	0.419477	0.946213	0.0815683	0.455459	0.0783838	-0.485679	0.313934	0.241544	0.0229814	-0.0577988	-0.243141	-0.434164	-0.452076	0.321778	-0.243235	-0.179417	0.146461
IQCB1	0.626288	0.805713	0.442456	0.91585	1.56642	1.69118	1.04741	0.895154	0.919662	0.64656	0.604633	0.359391	0.476221	0.380048	0.746827	0.716982	1.25745	1.24211	0.913275	1.23626	0.0991508	0.679878	-0.025357	-0.373159	-0.370191	0.110881	-0.357266	0.589338	1.16816	1.00622	1.18313	1.2409	0.984696	0.805951	0.553493	0.68501	0.589247	-0.0536027	0.0284147	0.452265	0.448036	0.838408	0.468817	0.422457	0.137272	1.29771	0.242592	0.377105	0.329377
IQCG	1.76575	1.76123	0.31525	1.51085	0.571508	0.872425	-0.0788377	1.80072	1.68859	1.34564	1.29827	0.926152	1.0284	1.22998	1.1293	1.74994	1.55893	1.56997	0.39405	0.294974	0.567084	0.342461	0.401287	0.678718	-0.164512	0.405611	-0.40431	1.86559	0.500222	1.4497	1.45985	1.5047	1.4496	1.2552	1.75823	1.78284	1.79753	0.518629	0.326072	1.13671	1.57835	0.632076	1.02082	0.434296	0.643603	0.771053	0.513969	0.623491	0.982649
IQCH	1.1736	1.05714	0.116522	0.844516	0.199694	0.377438	0.077299	1.13565	0.760954	0.561289	1.01162	0.441991	0.221813	0.431964	0.432197	0.984441	0.663884	0.610663	0.129259	0.307778	0.062916	-0.120861	-0.234927	-0.291904	-1.07146	-0.421186	-1.05607	0.794765	-0.136314	0.90239	0.934235	0.998217	0.988986	1.03493	0.553569	0.783066	0.730409	0.347848	0.347848	0.347848	0.347848	0.347848	0.347848	0.347848	0.347848	0.347848	0.347848	0.347848	-1.64036
IQCK	1.57009	1.56416	0.133184	1.15145	0.249637	0.418137	0.278869	1.68512	1.19305	0.851108	1.00739	0.335254	0.539923	0.803213	0.536491	1.45837	1.42582	1.19155	-0.180572	-0.28118	1.01811	-0.111793	-0.250551	0.80031	-1.44553	-0.417458	-0.61827	1.09815	1.37472	1.42632	1.46811	1.39378	1.27415	1.27716	0.808265	0.973124	0.96201	-0.289381	0.347342	0.635179	0.200577	0.511971	0.0129413	-0.045062	-0.13383	0.546817	0.182189	0.209365	1.71706
IRGC	1.37178	-1.12385	-1.26605	0.943479	-1.73828	-1.5545	-1.06494	1.08094	1.03433	1.01442	1.8876	0.65271	0.769206	0.785736	-0.499659	1.22135	0.0535958	0.0615299	-1.48902	-1.17901	-1.52783	-1.38275	-0.65036	-1.13708	-0.946277	-0.18454	-1.1829	1.35721	0.566812	1.32878	1.06985	1.2765	1.18736	0.64807	1.20209	1.29912	1.5761	-0.257681	-0.224238	0.359143	-0.304951	-0.696708	-0.188223	-0.61431	-0.647525	0.00266875	-1.04188	-1.27621	-1.12957
ITGAV	1.19669	1.11198	1.87784	1.01013	1.58311	1.45135	1.43556	1.08515	1.05167	0.711556	0.625623	1.72537	1.36514	1.30656	1.39666	1.4375	1.06434	1.1299	2.06526	1.5852	1.07334	2.24183	2.30018	1.59659	2.39831	2.15461	2.40126	1.20931	1.16928	0.85088	0.760838	0.807821	0.961217	0.74977	1.37511	1.42839	0.762494	1.62616	1.80899	1.58692	1.87984	1.5461	1.81438	1.69592	1.70384	1.17364	1.59725	2.00739	0.273275
ITGB5	0.230584	0.312586	0.680102	0.243048	0.66166	0.794664	0.721486	-0.0312446	0.634701	0.0999495	0.468228	0.81546	0.801005	0.631926	0.435995	0.342529	0.0226179	0.267311	1.07976	0.861749	0.794322	1.06613	1.3489	1.01683	1.30086	0.951626	2.48542	0.601897	0.142233	-0.053595	-0.0500105	0.0857511	0.153825	0.328754	0.837311	0.650346	0.54052	1.32857	0.912314	0.572297	0.135548	0.630203	0.648981	1.19521	1.30663	0.331803	1.13039	0.7651	0.906985
ITIH5	0.115207	0.423484	0.836405	0.875761	0.295764	0.222051	0.280253	0.122939	0.779418	0.514622	0.595435	1.00217	0.978536	0.445542	0.719171	0.57753	0.53378	0.487195	0.956955	0.622568	1.4626	0.781053	1.81977	1.90039	2.34469	1.03654	1.89487	0.423349	0.307574	0.837067	0.512588	0.667477	0.907511	0.565188	0.347107	0.266014	0.200887	1.23146	0.829688	0.826459	0.0932886	0.835888	1.00952	1.61439	1.23903	0.593455	1.10933	1.03947	0.807933
ITPR2	0.104836	0.171084	1.00422	0.167949	0.680341	0.438638	0.779188	0.281495	0.0856492	-0.0841282	-0.327648	0.974281	0.432625	0.467339	0.519813	0.165333	0.179378	0.185038	1.15677	0.525255	1.94386	1.21091	1.3862	0.902761	1.6491	0.662834	1.17418	-0.380311	0.62945	-0.190506	-0.217805	-0.0250853	0.180646	0.413788	0.107257	0.0423842	-0.326942	-0.324842	-0.324842	0.298131	1.31958	-0.324842	0.950291	0.304529	0.415367	0.515162	0.928431	1.72234	0.789792
JMY	0.452399	0.489669	0.544205	0.463357	1.21563	1.01798	0.196347	0.498954	0.875287	-0.448445	0.0963135	0.215904	0.163259	0.520519	0.875079	0.789051	0.546114	0.84422	1.02753	1.14146	0.757007	0.467276	0.278911	0.625355	-0.293028	-0.0814067	-0.251345	1.01159	0.821852	0.891329	0.914503	1.18424	1.14784	1.02525	0.820948	0.851887	1.26719	-0.0260687	0.100338	0.214451	0.0427948	-0.0456907	0.086719	0.325732	0.0173154	0.659438	-0.014083	-0.070436	0.149816
JUN	-0.460238	-0.419532	0.473203	-0.378514	0.667538	0.497788	0.304915	-0.301867	-0.488184	-0.0675934	0.167973	0.543837	1.10435	0.438497	0.30104	-0.263459	-0.0696275	-0.0294667	0.945313	0.67038	0.752924	1.58032	1.31878	0.970856	1.1901	1.14551	2.56495	0.194753	0.14405	0.827512	1.64124	-1.5107	1.42951	1.18535	0.461745	0.112912	0.0631636	2.01309	1.42587	1.19489	0.45583	0.71275	0.463389	0.938816	0.654071	0.510146	2.24138	0.894669	0.910486
KATNA1	1.03292	0.387861	-0.327101	0.653704	0.503937	0.594796	-0.105231	1.1353	0.736224	0.0664431	0.499762	0.309348	0.219434	0.334195	0.108158	1.04066	0.180107	0.33531	0.0989525	0.168468	-0.984127	0.237704	-0.133148	-1.09764	-0.347407	0.175511	-0.893413	0.646086	0.640532	0.862965	0.717882	0.855837	0.975702	0.833866	0.75346	0.599161	0.866916	-0.0287161	-0.109642	-0.139825	-0.555618	-0.399907	-0.0363087	0.0819795	0.0162408	0.383762	-0.215689	-0.183485	0.0814686
KCNB1	-0.680542	-0.449695	0.720255	0.198922	-0.296233	-0.325791	0.026218	-0.316858	-0.010434	0.212148	-0.15562	0.672626	-0.0100266	-0.0155315	0.17184	-0.205226	-0.265246	-0.528185	0.311044	0.0745021	-0.481692	0.825688	0.388844	1.22382	1.03021	0.749298	1.46922	-0.50929	-0.220998	-0.00451992	0.2905	-0.044029	-0.413816	-0.306827	-0.524604	-0.213361	-0.568262	0.286719	0.373113	0.318855	-0.222461	0.478711	-0.0619363	0.426769	0.457173	0.315556	0.732659	0.230876	0.376322
KCNQ1	-0.585669	0.353621	0.689652	0.0572504	0.268521	-0.041442	0.512481	-0.124159	0.118534	0.305341	-0.0241939	0.641379	0.901522	0.781907	0.339104	-0.166608	0.249316	0.406499	0.598612	0.30772	2.71907	0.26483	0.859917	2.86455	0.605163	0.0161435	0.878412	0.206246	0.290656	-0.440418	-0.496084	-0.689549	-0.836953	-0.613853	0.474448	0.544881	-0.325473	1.17215	0.831328	0.511431	1.31181	0.413126	0.778121	1.05206	0.745027	0.53545	1.56178	1.24502	0.733806
KCNV2	0.906177	0.0999815	-0.190242	0.220246	0.276942	0.587226	0.167495	0.519774	0.383016	0.409772	0.470869	0.0784722	0.0244514	0.351191	0.0074355	0.651788	0.53361	0.401466	-0.254329	0.188222	-0.440241	-0.137593	-0.260754	-1.24486	-0.589416	-0.540576	-0.391591	0.453203	-0.438304	0.749362	0.630068	0.837211	0.424303	0.697109	0.639195	0.819636	0.909504	0.0749903	-0.108858	-0.212892	-0.0837663	0.320886	-0.112682	-0.345011	-0.563408	0.485577	-0.362185	-0.389704	-0.107108
KCTD12	0.979681	0.955433	1.70621	1.2749	1.26121	1.18267	1.41709	0.960034	1.00166	0.971454	0.977229	1.68812	2.11806	1.74332	1.07207	1.16772	0.997093	0.858738	1.49002	1.28622	0.174609	2.0269	2.21179	0.258975	2.36377	1.51919	2.36924	0.491381	0.969751	1.50623	1.42282	1.38196	1.69251	1.15986	0.3965	0.376523	0.582899	1.73996	1.09313	1.31977	1.25471	1.58981	1.61945	1.77973	1.69784	0.83997	1.60204	1.5352	1.5899
KCTD3	1.04187	0.837511	1.41794	0.700341	1.4705	1.42386	1.38418	0.893842	0.78702	1.08944	0.202841	1.31175	1.25296	1.16565	1.3091	1.0637	1.05114	1.1136	1.66709	1.11455	1.43671	1.84325	1.78419	1.47374	2.00054	1.71455	1.40096	0.503508	1.27819	0.902921	0.920695	0.742369	0.772875	1.01644	0.656457	0.628117	-0.00480762	1.37036	1.24411	1.30102	1.69648	1.53967	1.65728	1.42291	1.2705	1.20067	1.24667	1.47303	1.2935
KHDRBS3	1.37374	1.58241	0.31131	1.53167	0.78579	0.857361	0.364684	1.47126	1.5352	0.987688	1.4304	0.734864	0.929505	1.0421	0.978204	1.34447	1.50342	1.34277	0.0866839	0.483227	-0.430195	-0.116686	-0.171223	-0.611941	-1.4964	0.232207	-1.14428	1.44291	1.84603	1.54408	1.64452	1.74449	1.43323	1.48224	1.09514	1.45447	1.38797	0.32875	0.380881	0.694508	0.0241126	0.0807446	-0.0764489	0.481635	-0.0702822	0.992591	0.179299	0.0880175	0.435912
KIAA0586	1.24691	1.6327	0.640906	1.0926	0.890609	0.762101	0.144162	1.45597	1.23933	0.567266	0.189668	0.654377	0.168862	0.619575	1.11364	1.07918	1.29281	1.07956	0.1653	0.110631	-0.0375379	0.205563	0.467644	-0.282858	0.418991	0.51527	-0.360454	1.23767	1.1321	1.18909	1.15116	1.21656	1.2935	1.33203	0.99646	0.934502	1.38016	1.02735	1.02735	-0.0814015	-0.260266	1.02735	-0.216347	0.0288485	-0.0600603	0.117928	-0.144547	0.0999587	0.18233
KIF18A	1.36214	1.67299	-0.15759	0.63314	0.7862	0.501187	0.147643	1.50939	1.20924	0.258738	-0.344919	0.204675	-0.378066	0.33739	0.666079	0.784382	1.05049	0.700375	0.0654478	-0.0410322	-1.86668	-0.23319	-0.883914	-1.66075	-2.1904	-0.863862	-2.36865	1.01026	0.699709	1.12212	0.95756	1.00585	1.28963	1.45603	0.879638	0.740005	0.823599	-0.26222	-0.26222	-0.26222	-0.26222	-0.26222	-0.26222	-0.26222	-0.26222	-0.26222	-0.26222	-0.26222	-1.03194
KIF27	1.80332	1.50636	0.644927	1.30817	1.04634	1.05048	0.564517	1.9504	1.46344	1.01461	0.91417	1.03989	0.799934	1.10177	0.952509	1.83636	1.41723	1.45714	0.923181	0.658298	0.503678	0.772943	0.181979	0.671135	-0.482082	0.274932	-0.0323259	1.42921	1.30582	1.61287	1.66509	1.54127	1.70352	1.69546	1.22947	1.50998	1.51439	0.832625	0.870165	0.936136	0.988363	1.28827	0.527174	0.777016	0.567181	0.698312	0.568698	0.634492	0.694593
KIF3A	0.86802	1.07827	0.431422	0.620864	1.01888	1.04225	0.13731	1.23226	1.01766	0.540716	0.154734	0.371324	0.198405	0.328764	0.881035	0.839453	1.29035	0.974676	0.61098	0.259356	0.150598	0.308098	-0.195937	0.0845526	-0.920031	-0.0525986	-0.318143	0.891985	1.23666	1.00564	1.12071	0.869615	0.833234	1.01186	0.316306	0.849062	0.61729	0.217398	0.181897	0.410648	0.358952	0.114514	0.10722	0.0359118	-0.100874	0.712417	0.260433	0.234744	0.757711
KIF5B	1.77961	1.65534	0.900178	1.27377	1.54789	1.58871	0.55753	1.99387	1.57475	0.684738	0.152633	1.08116	0.822665	0.829937	1.51961	1.81123	1.62038	1.62313	0.756972	0.63594	0.705423	1.0698	0.537515	1.13815	0.81224	1.03575	1.21923	1.52646	1.32653	1.4472	1.8157	1.67404	1.61326	1.53103	0.983831	1.35787	1.35905	0.604802	0.719021	0.753887	0.354918	0.225506	0.613608	0.636091	0.203336	1.54072	0.384323	0.758112	1.05697
KIF6	1.05775	1.25148	-0.0153826	1.07397	0.00890166	0.139837	-0.184905	1.2346	0.979054	0.40143	0.863771	0.212822	0.287536	0.604154	0.552356	1.14135	0.822656	0.744832	-0.226751	-0.244849	-0.13899	-0.262871	-0.190138	-0.396134	-1.17442	-0.67865	-1.01078	0.884495	-0.132451	1.02029	1.15122	1.24254	1.02146	0.796651	0.655093	0.88686	1.07347	0.0791929	-0.0924694	0.394022	0.239094	0.0813493	-0.381015	0.0294328	-0.501961	0.158544	-0.328049	-0.103912	0.592018
KITLG	-0.165823	-0.139152	0.72306	0.0692031	0.266584	0.390375	0.478269	-0.137399	0.295272	-0.179376	-0.821964	0.687292	0.137654	0.0339592	0.404494	-0.029967	0.0691121	0.131959	0.426082	0.0122541	0.433035	1.07469	1.31805	0.513192	1.66335	1.38917	0.572943	-0.0305158	-0.352967	0.140351	-0.103481	0.336604	0.326381	-0.212691	-0.402449	-0.316317	-0.670896	0.822187	0.0284605	0.0284605	0.869567	0.0284605	0.59885	1.00757	0.556025	0.217931	0.0284605	0.0284605	0.736887
KLF11	0.538584	0.216606	0.672389	0.575598	0.739822	0.996622	0.655515	0.31156	0.475376	0.494901	0.69073	0.210158	0.417381	0.535056	0.644205	0.509119	0.450225	0.462696	0.788005	0.823781	-0.832539	0.511702	-0.250733	-0.566018	-1.14916	-0.226729	0.454053	0.820614	-0.612456	0.804088	0.748563	0.72347	0.797629	0.751597	0.717946	0.803335	0.864929	-0.188545	0.561993	0.472416	0.318911	0.115513	0.0609204	-0.0362064	-0.0882528	0.482594	0.204672	-0.0309415	0.338904
KLF5	0.162271	0.148301	0.102826	0.471319	0.352172	0.275343	0.0475733	0.678208	0.0587496	0.388674	0.396334	0.217971	0.376957	0.511467	0.11328	0.399643	0.27573	0.23475	-0.0147971	0.0686504	-0.0640995	0.0870315	-0.579009	-0.734047	-1.28912	-0.624889	-0.411045	0.618188	0.559148	0.617483	0.566312	0.568931	0.510883	0.843948	0.407044	0.722989	0.621019	-0.174506	0.190242	0.503382	0.115171	0.149598	-0.578855	0.561659	-0.768758	-0.219406	-0.746024	-0.858543	0.1002
KLF8	0.0812196	0.257775	1.01108	0.0228711	0.479513	0.511236	0.651289	-0.21085	-0.0397753	0.151529	0.158319	0.825252	0.911223	0.701542	0.0757374	0.218415	0.112071	0.114476	0.996232	0.89878	1.13806	1.06289	0.999855	1.12916	1.70557	1.07271	1.9538	0.236617	-0.121051	0.380575	0.20554	0.0989169	0.528637	0.482742	-0.238334	0.0960411	0.194202	1.40349	0.956609	1.43546	0.683966	1.39915	0.746473	0.819839	0.915413	0.384514	1.30561	1.51838	0.721965
KLHDC3	1.33298	1.10667	0.256496	1.09084	0.0418467	0.0997235	0.307119	1.35519	1.0629	1.00859	1.65334	0.710548	0.74772	0.927342	0.456707	1.26009	0.8052	0.848833	0.0655136	0.0413735	0.156331	0.262988	0.474056	-0.150107	0.322371	0.472504	-0.532797	1.30661	1.06985	1.18619	1.23118	1.48667	1.18504	1.13409	1.42463	1.28777	1.60296	0.169268	0.334915	0.487938	0.50838	0.184367	1.16203	0.888544	0.683864	0.50365	0.349504	0.420313	0.486682
KLHL12	0.361315	-0.0300245	0.288619	0.0386712	0.669998	0.972737	0.312318	0.37904	0.0176203	-0.086801	0.301914	0.00749226	0.152149	0.11018	0.192032	0.195843	0.205095	0.445168	0.612352	0.828641	-1.07099	0.265218	-0.0948338	-1.02503	0.226435	0.121498	-0.918184	0.495678	0.561414	0.637887	0.429484	0.79998	0.953092	0.949459	0.599724	0.590627	0.726467	-0.278617	-0.165227	-0.0105475	-0.388496	-0.447311	-0.279916	-0.0953234	-0.29727	-0.115476	-0.602988	-0.319287	0.181423
KNTC1	0.789804	0.723664	-0.0214746	0.534942	0.630125	0.602328	-0.156244	0.686516	0.540599	0.139605	0.107024	-0.0803297	-0.028721	0.146481	0.315611	0.613731	0.670883	0.623677	0.460879	0.495959	-1.18753	-0.121541	-0.596495	-1.11763	-1.61278	-0.642336	-1.36018	0.182772	0.54308	0.600443	0.480113	0.604057	0.557198	1.03726	0.433419	0.114091	0.178749	-0.184255	-0.0603425	0.0533404	-0.0796843	-0.0665214	-0.16976	-0.154781	-0.236068	0.305864	-0.116308	-0.0773225	0.127884
KPNA2	1.37794	1.56884	0.285859	1.28648	0.430437	0.687316	0.429821	1.44892	1.26381	0.723008	1.17614	0.607723	0.610317	1.07758	0.814493	1.43394	1.15915	1.00852	0.230608	0.508128	-1.49826	0.0296237	-0.0706809	-1.68783	-1.71673	-0.411564	-2.32238	1.31214	1.28236	1.55269	1.50834	1.57559	1.49242	2.03832	0.913629	1.09693	1.37102	-0.24017	-0.0038456	0.339403	-0.304688	-0.257378	-0.311324	0.0742245	-0.265946	0.776344	-0.377013	-0.2855	0.634846
KPNA5	1.31006	1.76264	0.109313	1.05342	-0.379404	-0.274611	-0.492483	1.27449	1.32369	0.970353	0.273108	0.250038	0.225527	0.456969	0.621451	0.95715	1.10656	1.02604	-0.582168	-0.899118	-0.315816	-0.413557	0.0309631	-0.386357	-0.883895	-0.00986256	-0.199553	0.516328	-0.0709984	0.636554	0.763017	0.784227	1.02657	0.46301	0.348415	0.379502	0.512095	0.540952	0.540952	-0.0129556	-0.218166	0.540952	-0.276092	-0.549891	0.540952	-0.474385	-0.507164	-0.791211	-0.9779
LACE1	1.53624	0.599387	0.230076	0.927172	-0.17357	-0.131369	-0.729111	1.82352	1.06187	0.272178	1.4247	0.374306	0.243535	0.481955	0.182502	1.41443	0.372165	0.124231	0.00524231	-0.492151	0.0767597	0.149211	0.0224988	0.0872559	-0.262122	-0.594754	-0.373998	1.44328	0.933123	1.5957	1.34804	1.39835	1.54354	0.993054	1.29691	1.4504	1.61936	0.296321	0.449171	0.657977	2.29737	0.642268	0.301168	-0.0139909	-0.0379368	0.252515	1.30913	0.825617	0.963532
LAMA2	0.958968	1.26411	2.91682	1.53895	1.82536	1.73442	1.84626	1.46041	1.42607	1.60906	1.28754	2.52255	2.33694	2.15815	2.20853	1.95024	1.44072	1.71995	2.98223	2.35208	0.875697	2.95783	2.95703	0.351174	2.96546	2.59908	2.17933	0.905203	0.645541	2.06458	1.92784	2.09348	1.5699	2.08932	1.57902	0.837929	0.548163	2.10494	1.8906	1.88907	1.73244	2.24841	2.12688	1.90997	2.34876	1.45036	2.59254	2.35962	2.28732
LAMA4	0.75087	0.890204	2.05507	1.03473	0.966326	0.880105	1.35213	0.988724	1.02984	1.39111	0.804842	1.94169	2.01758	1.68602	1.51188	1.28879	0.873638	1.19932	2.20157	1.477	1.50441	2.11485	2.06703	1.93933	2.2714	1.61709	3.10718	1.17397	1.43606	1.04854	1.04234	0.697857	0.934332	-0.078108	1.2104	1.3684	0.973589	1.53272	1.54539	1.84208	1.52508	2.09143	1.77516	1.69058	1.79468	1.37533	1.76312	1.43929	1.63137
LAMB1	0.160122	0.725554	1.99583	0.575	1.03011	1.11264	0.583409	0.562684	0.563453	0.781276	0.800172	1.61372	1.75671	1.57318	1.31119	1.05925	0.279497	0.751983	2.59814	1.93745	0.907915	2.09114	2.06045	1.41645	1.82749	1.0146	2.60646	0.497873	1.13842	0.435868	1.14713	0.535154	0.061719	0.498754	1.11783	1.03816	-0.325029	1.54145	1.51138	1.29629	1.75959	1.93657	1.35094	1.43031	2.00328	1.3791	2.20291	1.46172	1.39907
LAMC1	0.251161	0.419914	1.43098	0.714543	1.26367	1.1739	1.05555	0.498627	0.851636	0.275452	0.711531	1.209	1.32149	1.01862	1.30335	1.1027	0.394873	0.602458	1.64112	1.54506	0.462607	1.61857	1.63286	1.38181	1.31842	1.24225	2.40809	0.949721	1.03252	0.428244	0.479227	0.298535	0.110204	0.618206	1.13355	0.78838	0.325152	1.16374	1.21463	1.39534	1.07698	1.49135	1.23432	1.00518	1.08536	0.791548	1.25833	1.22201	1.21234
LAMC3	0.381321	0.898815	2.17986	1.21024	1.36234	1.31815	1.36675	0.13108	1.27238	1.12874	1.26752	1.42526	2.18625	1.49539	1.82112	1.29788	1.07677	1.30635	2.18196	2.50635	0.574689	1.84549	1.67987	0.500853	1.90549	1.15751	-0.150386	0.445129	1.78344	1.21236	1.58382	1.39181	1.00605	0.909834	0.483976	0.711468	0.242728	1.72283	1.62181	1.52386	1.0881	1.95153	1.51188	1.57441	1.51875	1.45501	1.83631	1.87389	1.77779
LAMP2	0.468237	0.863192	1.66906	0.830622	1.3959	1.5427	1.26679	0.651406	0.866437	0.839293	-0.175404	1.47126	1.48364	1.23322	1.40752	0.784788	1.17744	1.10711	1.6692	1.22804	2.4136	2.11563	2.19873	2.25142	1.98771	2.08747	1.43791	0.664629	0.785462	0.570502	0.598642	0.419307	0.54821	0.931238	0.894555	0.87319	0.142751	1.65238	2.10818	1.95275	2.3279	2.21317	1.84249	1.20388	1.54723	1.31622	1.57997	1.83826	1.42123
LANCL1	0.873953	0.996582	0.075656	0.837734	-0.278591	-0.00713668	-0.0256444	1.10847	0.951165	0.362217	0.353851	0.168721	-0.0937523	0.211859	0.177299	0.853624	1.04485	0.682866	-0.22011	-0.275995	-0.767744	-0.542759	-0.359127	-0.737223	-0.962298	-0.558846	-0.802077	0.683712	0.607625	0.827316	0.841399	0.982739	0.733619	1.30004	0.730462	0.713129	0.610018	-0.488466	-0.437333	-0.240456	-0.379258	-0.834686	-0.322135	-0.357049	-0.496884	0.142429	-0.379194	-0.408083	-0.137888
LARP6	0.208687	0.573894	1.14573	0.431065	0.664739	0.505697	0.642745	-0.136378	0.682709	1.07741	0.617071	0.6613	1.21997	0.940776	0.297471	0.456096	0.0934888	0.435804	0.865985	0.476569	1.03599	0.758778	1.00263	0.0453437	1.38718	0.894952	1.76636	0.699856	0.378464	-0.0268345	0.0923055	-0.100848	-0.199944	-0.238107	0.797292	0.673409	0.889415	1.24069	0.814937	1.31959	0.487567	1.27742	0.685493	0.942426	1.09713	0.378488	1.28369	0.778954	0.93627
LDHAL6B	1.19479	1.55991	-0.123983	1.59955	0.279563	0.663379	-0.181861	2.28154	1.31837	0.985794	1.61265	0.350432	0.338804	0.411421	0.278087	1.24414	1.94494	1.4895	-0.574267	-1.00139	-2.23699	-0.97781	-0.647776	-1.24051	-2.27308	-0.440851	-1.28628	1.36036	-0.338544	2.09777	2.0252	1.81713	2.03092	1.54635	1.33596	1.14367	1.23802	-0.432844	-0.0200445	-0.121237	-0.29328	-0.652347	-0.160329	-0.322878	-0.655682	0.358029	-0.706537	-0.98595	-0.862327
LDHB	1.3376	0.799647	1.83288	1.08586	1.25388	1.43619	1.17413	1.34484	1.04552	0.793303	0.728958	1.68559	1.52003	1.44161	1.63565	1.79535	1.16609	1.16273	1.97876	1.53864	2.31845	2.38781	1.72034	1.8785	1.92704	1.39309	1.2849	0.639288	1.52998	1.18483	1.15464	1.22993	1.34163	1.69517	0.776972	0.602494	0.352215	1.51619	1.67569	1.70096	2.09792	1.8412	1.99944	1.45879	1.57793	1.51488	1.62992	1.93064	1.53366
LDHC	1.4009	1.8176	-0.254851	1.63846	-0.498958	-0.221889	-0.274153	1.79609	1.65669	1.52947	1.12518	0.61741	0.574461	0.820177	0.675654	1.40455	1.3774	1.40347	-1.47468	-1.34432	-3.70214	-1.46312	-0.247011	-3.9593	-4.1942	-0.262897	-3.35871	1.47639	1.77937	1.84546	1.63092	1.93316	2.25919	1.47364	1.11357	1.17093	1.57895	-1.40188	-0.811653	-0.0748088	-1.18816	3.34914	-0.696836	-0.520767	-1.26075	-0.122947	-1.36359	-1.49487	-1.10471
LEF1	0.289566	0.680966	-0.10179	0.485483	0.211838	0.28546	-0.217162	0.638491	0.527278	0.575448	0.609355	-0.0107267	0.071624	0.212529	0.239932	0.479865	0.732791	0.751454	-0.382921	0.0999989	-1.432	-0.576823	-0.828273	-0.869473	-2.09877	-0.694331	-0.672596	0.560001	0.951554	0.564749	0.792277	0.541115	0.557492	0.511662	0.196673	0.299324	0.529128	0.443107	0.443107	0.443107	-0.735842	-0.0168572	-0.314538	-0.229147	-0.866096	-0.191495	0.311558	1.329	0.108142
LELP1	1.62677	-1.63762	-1.75573	1.90733	-1.94397	-2.32321	-1.57965	1.18216	2.39703	2.69248	2.4136	1.215	0.895209	0.646496	-0.835881	1.60094	0.0752527	0.538344	-1.57514	-1.98345	-1.80778	-1.72096	-0.834831	-1.79122	-1.711	0.761823	-1.36512	1.80946	1.41241	1.90423	2.07169	2.02087	2.10504	0.999283	1.22494	2.36474	1.73189	-0.711786	-0.27812	-0.446064	-1.1128	-1.04278	-0.713433	-0.00063062	-0.665242	-0.186093	-1.0582	-1.08996	-1.06887
LETM2	1.24795	1.63475	-0.0238965	1.15206	0.350385	0.427763	-0.238315	1.45963	1.20904	0.724179	1.54393	0.566266	0.76762	0.863416	0.752226	1.47988	1.10413	1.03933	-0.527383	-0.162086	-1.20703	-0.874073	0.0522077	-1.35008	-1.53951	-0.158178	-1.39095	1.5809	0.60832	1.40318	1.36868	1.48922	1.28765	1.33829	1.40069	1.51272	1.33946	-0.0182327	-0.105757	0.00987902	0.281642	-0.334016	0.508329	0.211572	-0.0362536	-0.337161	-0.128158	-0.0427109	0.084059
LFNG	-0.521506	-0.0222309	0.642722	-0.0838816	0.513872	0.549712	0.156056	-0.535491	0.0400535	0.234814	0.139894	0.362681	0.606544	0.27004	0.0396338	-0.332296	0.0417967	0.374239	0.255561	0.557492	0.209624	0.144439	0.984177	0.216056	1.21265	0.817511	1.76291	-0.193563	0.407769	0.577756	-0.071932	-0.0434421	-0.155903	-0.357789	-0.278639	0.304468	0.0453278	1.03172	0.283362	0.350342	-0.334701	0.49758	0.231	0.46675	0.618409	0.143889	0.754252	0.570454	0.76948
LGALS3	0.183191	0.372729	0.787518	0.447383	0.92099	0.947085	0.630095	0.0542776	0.325021	0.965278	0.115689	0.979082	1.47147	0.462244	0.611856	0.0103505	0.424027	0.553814	1.0179	0.843954	-0.0954159	1.22887	1.33804	0.654536	1.72874	1.50237	1.52644	0.53792	0.454527	0.347544	0.199827	-0.0761951	0.113481	0.236849	0.201863	0.620741	-0.197431	1.0517	0.910474	0.98373	0.576232	0.867375	0.704925	1.09257	1.17417	0.869436	0.819302	0.892102	0.729268
LHFPL2	0.979861	0.620697	1.71638	0.71909	1.01738	1.11022	1.07782	0.750212	0.608173	0.647242	0.92995	1.53698	1.36132	1.27435	1.45994	1.15933	0.797426	0.630321	1.65398	1.29285	0.976603	1.92057	2.08155	0.454194	2.30439	1.73639	1.08926	1.13379	0.560506	0.643033	0.397393	0.509758	0.559618	0.351062	1.55774	1.1162	0.590799	1.35645	1.39478	1.25358	1.76088	1.73071	1.68363	1.1293	1.38919	1.20388	0.359361	1.55976	1.34355
LIPE	0.976822	0.542867	-0.318124	1.03796	-0.315264	-0.202292	-0.232356	0.70088	1.01226	0.983809	1.56222	0.521377	0.524256	0.664838	-0.0286161	0.851142	0.580609	0.430324	-0.61452	-0.147958	-0.91402	-0.356272	-0.0895643	-0.761989	-0.522093	-0.355303	-0.371495	0.758196	0.907255	1.086	0.797219	0.814698	0.857874	0.50745	0.53446	0.728519	0.999285	-0.165183	-0.174153	0.752828	1.49536	0.755081	-0.49699	-0.246715	-0.680739	0.527558	-0.595102	0.472107	-0.248047
LIPH	0.809672	0.978254	1.46871	0.96962	1.39128	1.59051	1.06608	1.18261	1.15346	0.411267	1.20022	1.76331	1.30793	1.3644	1.44533	1.32037	1.13197	1.31994	1.90375	1.7043	1.61	2.13035	2.33306	1.43257	2.32792	2.3495	-1.53235	1.30936	0.4944	0.403026	0.381732	0.740299	0.790698	0.449171	0.80731	1.08166	0.91307	0.163081	0.163081	1.11852	3.2285	0.163081	1.1284	1.87784	1.63505	1.19229	1.58797	1.58627	1.38245
LMCD1	0.353417	0.211378	1.18906	0.666542	0.689763	0.712684	0.920947	0.249446	0.464189	0.599939	0.62481	1.01909	1.16222	0.976409	0.663469	0.502136	0.28431	0.461523	1.27451	1.20647	1.00114	1.18638	1.53864	0.716585	1.5669	1.46083	2.92514	1.28577	0.299154	0.0998257	0.239446	0.0456339	0.341135	0.128417	0.874387	0.593743	1.38639	1.42417	1.83434	1.124	0.30917	0.824216	1.2986	1.11729	1.3635	0.571514	1.29813	0.852274	1.23861
LMOD1	-0.0685429	-0.0401146	0.555621	-0.0436238	0.255341	0.297921	0.337444	0.0214599	0.19436	0.104731	0.349723	0.26668	0.959979	0.55568	0.310039	0.577861	-0.0516084	0.307348	0.876249	0.731633	0.705428	0.989728	0.422414	2.35429	0.558277	0.542813	2.89368	-0.0880018	0.550419	0.633898	0.0207716	0.417896	0.131034	-0.316026	-0.188939	-0.104719	0.00869552	0.779511	0.569859	0.972658	0.568002	1.07446	0.912751	0.950516	0.960888	0.728328	1.17497	0.862386	1.03689
LRFN3	-0.901731	-0.509429	0.0795929	-0.202928	0.216437	0.325017	0.899976	-0.626374	-0.0610695	0.427129	0.334448	0.388526	0.450323	-0.0138623	0.217051	-0.196718	-0.316312	0.0054451	-0.0738458	0.394083	-0.665674	0.162498	0.767241	-0.689909	1.15408	0.999986	0.49876	0.048122	-2.37315	0.129275	0.0145315	0.177389	-0.148325	-0.0953338	-0.286406	0.232219	0.0203017	0.57468	-0.0184455	-0.397612	-0.372015	-0.336886	0.697521	0.699437	0.671945	0.137968	0.395981	0.310459	0.291662
LRP1	-0.0732549	0.492597	1.66247	0.671995	0.533697	0.503771	1.19874	0.134001	0.58672	0.813984	0.879116	1.35075	2.01712	1.33865	1.10353	0.577045	0.562827	0.811131	1.44067	1.09569	0.727848	1.52078	1.65103	1.05098	1.61554	1.34902	2.31712	0.239203	1.23812	0.442523	0.576443	0.693326	0.649294	0.590579	1.04472	0.369365	0.316035	1.03521	1.17533	1.41599	0.774553	0.900625	1.19603	1.39159	1.27136	1.2423	2.00753	1.74664	1.79683
LRRC18	1.22938	-0.0570445	-0.931386	0.928164	-0.676164	-0.410597	-0.537568	0.726716	0.837485	0.469059	0.84626	0.469075	0.166804	0.522122	0.0561003	0.703374	-0.335447	-0.0619434	-0.792942	-0.664108	-1.15907	-0.797161	-0.628899	-1.58537	-0.842026	-0.196256	-0.737998	1.02116	-0.252721	0.971533	0.883659	0.934495	0.936765	0.610528	0.947304	1.1963	1.29873	-0.167017	-0.291782	-0.536054	0.147922	0.162505	-0.409628	-0.412492	-0.732289	-0.686529	-0.825941	-0.146714	-0.489906
LRRC6	1.89644	1.83875	0.0866029	1.59593	-0.0901312	-0.0347014	-0.428611	2.10252	1.44032	0.420254	1.33655	1.04736	0.785838	1.40923	0.858371	1.70937	1.36499	0.980217	-0.67645	-0.361227	-0.277068	-0.620395	-0.151876	-0.601142	-2.36714	-0.646307	-1.43179	1.63571	0.813871	1.75517	1.77583	1.86597	1.82115	1.32839	1.33628	1.43569	1.8218	-0.294916	-0.140532	0.235158	-0.413461	-0.129772	-0.0343319	0.146379	-0.145239	0.0858135	-0.250368	-0.264954	-0.180132
LRRCC1	1.86469	1.83902	0.316571	0.822656	0.937618	0.659969	0.000954111	2.07855	1.63614	0.775024	-0.196074	0.673212	0.445046	0.531181	1.4409	1.21565	1.83109	1.64417	-0.193761	-0.477403	-0.417221	-0.289065	-0.574674	0.192359	-1.48603	0.609923	-0.197469	1.35263	1.19852	1.54361	1.58205	1.58605	1.64314	1.53872	0.962851	1.29416	1.43113	0.110161	0.257211	0.743587	0.701007	0.293526	0.235654	0.0904527	-0.186538	0.607412	0.166207	0.455973	0.216422
LRRIQ1	1.31082	1.74388	0.223887	0.97411	0.43037	0.147404	-0.328526	1.60779	1.19534	0.455367	-0.0747496	0.40292	0.0142386	0.35799	0.46491	1.0621	1.05728	0.793866	-0.226025	-0.424652	-0.203168	-0.519231	-0.652106	0.0963329	-1.98798	-0.35985	-1.34358	1.09796	0.663364	1.11903	1.23746	1.11228	1.26767	0.917038	0.928594	1.21434	1.35057	0.469828	0.46613	0.568841	0.723204	0.886358	0.199784	0.598569	0.403011	0.120966	0.785701	0.618712	0.680525
LTBR	-0.250943	0.0342206	0.635713	-0.127632	0.167682	0.336623	0.603617	0.0776075	-0.0217062	0.302868	0.551937	0.431257	0.700029	0.439128	0.288978	0.107943	-0.393011	-0.140143	0.610949	0.443538	0.587018	1.20115	1.2192	1.22748	1.47473	1.09912	1.34469	0.453983	0.10405	-0.21907	-0.315608	-0.0378514	-0.272728	-0.0614998	0.217909	0.59497	-0.167973	0.442956	0.130476	0.475756	0.535217	0.441798	0.74433	0.280779	0.858244	0.262925	1.18044	1.14086	0.911194
LY6K	0.593778	0.102984	0.257291	0.34129	1.36885	1.61534	0.725948	0.13611	0.330127	0.15821	0.921888	-0.360059	-0.0914969	-0.0216296	0.434139	0.294218	0.653657	0.612206	0.157156	0.667498	-1.36018	0.174664	-0.599132	-1.281	-0.687841	-1.22663	-0.899602	0.280518	0.636874	1.17255	1.05477	0.922018	0.798744	0.267578	0.092816	0.494232	0.590163	0.195198	0.195198	0.195198	0.195198	0.195198	0.195198	0.195198	0.195198	-0.484084	0.195198	-2.3101	-1.38706
LYN	-0.388553	-0.337928	0.927671	0.353699	0.399787	0.532621	0.429504	-0.858029	0.3573	-0.705387	-0.395911	0.618239	1.12417	0.648234	0.417779	0.236446	-0.481423	-0.140856	0.502266	0.0789099	1.33019	1.10513	1.4244	1.3838	0.994049	1.41272	1.24069	0.133956	-0.00176241	-0.386041	-0.445175	-0.270774	-0.340699	-0.340475	-0.0471022	-0.00945633	-0.459055	0.868419	0.247002	0.358358	0.834612	0.829625	0.893881	0.423097	1.17002	0.341088	0.646164	1.05755	0.555371
LYPD4	1.43591	1.87462	0.231456	1.62041	0.39471	0.576753	0.544271	1.77132	1.7632	1.55909	1.87862	1.00091	0.90939	1.17811	1.02977	1.7261	1.71802	1.6509	-0.228337	0.150808	-2.33947	-0.383308	0.0952341	-2.65657	-2.87666	0.129871	-2.53221	1.61059	2.45616	1.84702	1.89986	1.40455	1.74581	1.34371	1.24988	1.69194	1.56223	-0.48742	-0.159527	0.300748	-0.68167	-0.832367	-0.0820191	0.398595	-0.116975	0.790521	-0.0317482	-0.234785	-0.111317
LYPLA1	0.616539	-0.398537	-0.0349674	0.322058	0.646109	0.780901	0.0147706	0.176308	0.389325	-0.048058	-0.103138	0.124321	-0.168903	-0.0499501	0.171142	0.312249	0.0775328	0.148177	0.117652	0.574538	-1.08321	0.23328	-0.0749183	-1.28689	0.352938	0.217621	-1.59714	0.462995	0.435583	0.765871	0.481409	0.631607	0.654114	0.984364	0.817217	0.566975	0.595881	-0.516761	-0.342069	-0.422571	-0.222322	-0.639288	-0.0601396	-0.178996	-0.43345	-0.049692	-0.366923	-0.516063	-0.245242
LZIC	0.584448	0.42986	-0.239635	0.474881	0.188985	0.665605	-0.359336	0.331008	0.475962	-0.144681	-0.200585	-0.349455	0.0746562	-0.0406553	0.303501	1.07509	0.5473	0.47405	0.165728	0.147911	0.170121	0.693224	-0.226713	0.129897	-0.790522	-0.680224	-0.31461	0.383427	0.463792	0.556369	0.526065	0.692472	0.684479	0.789746	0.182354	0.355946	0.436014	-0.222238	-0.0354439	0.0116304	-0.282468	-0.344823	-0.204634	-0.127746	-0.194661	0.42871	-0.120222	-0.0977261	0.0597985
LZTFL1	1.13896	1.14245	-0.238535	0.809956	0.197401	0.351799	-0.282635	1.00454	0.855675	-0.0797191	0.0293712	0.174207	0.0729727	0.192389	0.220834	1.01328	0.966172	0.707295	-0.494118	-0.546684	0.0213752	-0.699116	-0.857624	-0.156889	-2.03177	-0.654253	-0.993558	0.443143	0.432896	0.966311	1.03823	0.884004	0.87376	1.15191	0.360918	0.365643	0.239812	-0.586595	-0.256564	-0.0547329	-0.321762	-0.522511	-0.148389	-0.305236	-0.574922	0.0489175	-0.252087	-0.484316	-0.435023
MAEL	1.75246	1.85551	0.404135	1.86914	0.74679	0.875334	0.820355	2.02065	1.75536	1.09426	1.66266	0.980407	1.07334	1.37923	1.14192	1.7106	1.49166	1.35577	0.727468	0.949993	-2.72662	0.478803	0.472453	-3.30785	-1.73233	0.232308	-2.83914	1.66479	0.280873	1.93225	2.01408	1.94547	2.25636	1.07111	1.35569	2.16621	1.79814	-0.412707	-0.00728353	0.419991	-0.467469	-0.79133	-0.0467215	0.170071	-0.479812	1.30347	-0.523001	-0.771419	0.361683
MALAT1	0.624932	0.751664	1.74022	0.850613	0.646696	0.444731	0.859373	1.21866	0.463334	0.625434	-0.231549	1.18176	1.1854	0.893606	1.03669	0.917792	1.16558	0.676257	1.70541	0.925485	1.79453	1.50262	1.52711	1.80475	1.57759	1.00316	1.72423	0.0335623	1.24337	0.578959	0.745194	0.0472697	0.372092	-0.605949	-0.0877285	0.442299	0.135031	1.36512	1.19194	0.980968	1.1113	1.9892	1.32573	1.31932	1.17024	1.30433	1.71658	1.57201	0.783246
MAP3K5	1.31323	1.42571	2.34176	1.56766	2.09391	2.03992	2.01597	1.27974	1.48594	1.08089	1.11211	2.05969	2.00236	1.90318	1.99994	1.46451	1.6974	1.69306	2.19581	1.93023	1.20002	2.54541	2.55654	1.37424	2.6021	2.49729	1.63161	1.11188	1.80708	1.31875	1.29766	1.39335	1.38458	1.3707	1.23794	1.31424	0.745589	1.84917	2.34813	2.15348	2.42351	2.79102	2.10713	1.72209	1.69242	1.82203	2.113	2.15767	1.81179
MAPK1	0.176214	0.210799	0.609769	0.278799	0.643596	0.844968	0.383366	-0.0206315	0.361112	-0.247643	-0.0141763	0.27757	0.269975	0.495655	0.795679	0.530844	0.397573	0.442754	0.87913	0.943966	0.153074	0.910116	0.701195	-0.0432187	0.385918	0.212714	-0.0219062	0.691638	0.674481	0.734487	0.580299	0.6917	0.663301	0.602391	0.344561	0.524407	0.516604	-0.148377	0.0216679	0.157015	-0.285328	-0.442143	-0.203631	0.0100536	-0.245015	0.561748	-0.175884	0.0186788	0.0401624
MAPK13	0.566715	0.737323	-0.478543	0.605183	-0.512773	-0.222897	-0.497108	0.69307	0.631861	0.267458	1.14131	0.102225	0.246146	0.38596	-0.160716	0.561019	0.245937	0.196872	-0.530197	-0.630377	0.163917	-0.0530728	0.10686	0.258419	0.366704	0.211576	-1.48275	0.6466	0.218569	0.728505	0.520535	0.852189	0.723217	0.470856	0.766423	0.468947	1.06922	-0.0310047	-0.68643	-0.368166	-0.484364	-0.85362	-0.0456333	0.14256	-0.101434	0.0648646	0.0179425	0.0875245	0.030575
MAPRE3	0.126905	0.559681	-0.178134	0.99253	0.0697746	0.221083	-0.667233	0.422876	1.09436	0.114701	0.870905	0.296395	1.03089	0.570757	0.416547	0.248223	0.545472	0.303655	-0.558752	0.196382	-1.3011	-0.463472	-0.3867	-0.495307	-1.0234	-0.257348	-0.849535	1.1609	0.255879	1.18555	1.09826	1.10619	0.931961	0.834077	1.11006	1.31431	1.23	-0.381157	-0.377659	-0.021468	-0.18542	-0.435053	-0.219992	-0.186913	-0.444813	-0.54829	-0.631848	-0.586823	-0.531196
MARCKS	0.0790618	0.0879855	0.749085	-0.0429344	0.287162	0.38176	0.854335	0.337025	0.238453	1.1764	-0.0841829	0.701478	0.781846	0.690858	0.34118	0.0709908	0.0131865	0.334487	0.847686	0.446831	0.415667	0.711748	1.08847	0.218534	1.49858	0.938127	1.52188	0.593076	0.0778346	-0.499097	-0.197553	-0.163296	-0.0286283	-0.607735	0.573309	0.695906	0.393444	1.19838	0.898075	0.75273	0.767368	1.02474	0.862987	0.831437	1.0369	0.312245	0.882329	0.468454	0.659804
MAST2	0.615833	0.646503	-0.0235973	0.6143	0.37832	0.377098	0.199068	0.597919	0.657419	0.512615	1.22264	0.295315	0.387584	0.440935	0.373592	0.552005	0.546535	0.570459	-0.0684967	0.392519	-1.37186	-0.330164	-0.437659	-1.04134	-0.714176	-0.0999004	-0.412947	0.772299	0.993167	0.870838	0.952768	0.824779	0.808873	0.753237	0.780577	0.783182	1.05182	-0.32835	0.158426	0.123493	-0.259144	0.174017	-0.121709	-0.0961574	-0.117874	0.106004	0.314131	0.0256858	0.435668
MBNL1	0.809902	0.841793	1.73195	0.95657	1.24793	1.22358	1.45198	0.932141	0.881648	1.10197	0.405435	1.49794	1.45262	1.32387	1.2681	1.02939	0.97112	1.16477	1.70669	1.16687	1.79492	1.68096	1.65701	2.04904	1.8519	1.7814	2.86842	0.91105	0.721853	1.02714	0.952565	0.891052	1.20496	1.00661	0.55641	0.791477	0.443839	1.47883	1.31806	1.30473	1.26995	1.4504	1.45329	1.57816	1.64461	1.3237	1.59461	1.47989	1.23572
MCM8	0.730554	0.886797	0.152519	0.789296	1.39792	1.38017	0.487261	0.679263	0.939743	-0.286189	0.0867554	0.125257	0.244015	0.326842	0.824778	0.913885	0.88008	0.733276	0.417295	0.778429	-0.235984	0.0777349	-0.418712	-0.33179	-0.911952	-0.379192	-0.771025	0.142821	1.27323	0.615425	0.72711	0.737254	0.770486	0.913207	0.270684	0.316507	0.475451	-0.116393	-0.0272709	0.12283	-0.178788	-0.130184	-0.143603	0.0356884	-0.122072	0.649343	0.0571283	-0.0982772	0.564877
ME3	1.03346	0.986179	1.56803	0.912359	1.25819	1.20199	1.69091	0.807944	0.741463	0.839803	0.996383	1.64061	1.50294	1.54322	1.21201	0.909165	0.78829	1.06544	1.77125	1.68461	0.178667	1.86044	2.13968	0.522104	2.46467	1.90864	1.23038	0.808619	0.8098	1.17498	0.965995	0.73131	0.841719	0.541706	0.714165	0.597231	0.590995	1.63975	0.180511	1.57115	1.54063	1.81886	1.81311	1.63379	1.67798	1.42608	1.3906	1.50067	1.27898
MEA1	1.38438	1.38843	0.399005	1.43074	0.0883755	0.184896	-0.068198	1.60751	1.56845	0.519584	1.62222	0.836878	0.883055	0.920651	0.85295	1.46016	1.29031	1.05615	-0.0902061	0.189687	-0.314032	-0.127432	0.341414	-0.398695	-0.226152	0.28525	-0.249902	1.53653	1.4463	1.44957	1.59558	1.53457	1.27801	1.69731	1.52826	1.43861	1.76794	0.18707	0.345805	0.437402	0.117411	2.47773	0.32797	0.206214	0.214934	0.230519	0.609669	0.453819	0.626984
MESDC1	-0.782137	0.0156922	0.223826	-0.137511	0.27059	0.0422558	0.337704	-0.330356	-0.304978	0.324685	-0.131506	-0.252	0.554418	0.256762	-0.0720454	-0.231931	0.143247	-0.0828704	0.125593	0.428162	0.563898	-0.234414	-0.28096	-0.709195	0.461637	-0.220946	1.14201	0.513007	-0.438539	-0.746645	-0.662261	-0.721125	-0.750493	-0.782165	-0.0113334	0.390029	-0.163417	0.337543	0.0760838	0.384767	0.552051	0.284085	0.0458985	0.170997	0.120386	0.039108	0.357728	0.305187	0.40463
MGLL	-0.390388	-0.318841	0.748578	0.0701244	0.189866	0.230982	0.487396	-0.304704	0.150653	0.401645	0.0817095	0.344593	0.988081	0.371059	0.242747	-0.121912	-0.166365	0.00929432	0.660675	0.262973	0.115449	0.851749	0.891939	1.0548	0.93298	0.795872	2.43979	0.533973	0.421294	0.226761	0.121186	-0.330662	-0.0951414	-1.00561	0.105063	0.358459	0.55487	1.01799	0.0801592	0.451503	-0.222084	0.321591	0.876858	1.04521	0.896705	0.595646	0.788239	0.403389	0.613314
MICA	-0.80124	0.114016	0.755104	0.311661	0.30344	0.716466	0.321697	0.416351	0.226925	0.511035	0.217879	0.257588	0.347547	0.116132	0.508171	-0.449194	-0.323429	-0.272459	1.1673	0.987153	-1.18906	0.0680355	0.256191	-0.101322	1.34908	1.46485	0.362568	0.492015	0.033958	0.397579	-0.370191	-0.256734	0.153345	-0.114566	-0.34774	0.0635554	-0.0357902	-1.14303	0.0374016	0.25145	0.34796	0.881411	0.128046	0.954399	-0.17189	0.342957	-0.25839	1.20847	0.385707
MIPOL1	0.792265	0.970042	0.632441	0.607929	0.289254	0.407514	0.205027	1.17379	0.533988	-0.355096	-0.414164	0.336367	-0.399753	0.1465	0.241906	0.973759	0.481727	0.419656	0.666546	-0.0228363	-0.55663	0.51492	-0.128284	-0.40582	-0.146646	0.0788208	-0.235156	0.736677	-1.75199	0.725521	0.679534	0.636247	0.663214	0.778589	0.977203	0.640629	0.860354	-0.0992963	0.278861	0.453393	0.485186	0.194686	-0.281004	-0.139047	-0.48735	0.0168463	-0.276808	-0.253307	-0.117865
MKRN1	1.43078	1.48094	0.351084	1.08773	0.127152	0.483888	0.164609	1.48817	0.994736	0.972617	1.56405	0.745837	0.838591	1.0388	0.646449	1.47061	1.22293	1.20926	0.388909	0.445545	0.149576	0.405839	0.304716	0.331316	-0.0449497	0.285612	-0.221821	1.1798	1.21828	1.29033	1.41587	1.48316	1.31716	1.42232	1.18922	1.13636	1.33391	0.289242	0.553583	0.519201	0.19442	1.85425	0.520263	0.686577	0.514328	0.75766	0.48363	0.343386	0.582496
MLF1	1.3727	0.815675	-0.576832	0.937682	0.0680277	0.315501	-0.0340756	1.65926	0.995467	0.863576	0.823468	0.384772	0.302009	0.276185	0.0662739	1.45901	0.725345	0.626188	-0.453573	-0.341804	-2.83847	-0.0662675	-0.379607	-2.11276	-0.547584	-0.0209346	-2.68704	1.08291	0.381204	1.25775	1.17356	1.26676	1.39648	1.38876	1.15089	0.998414	1.16716	-0.621638	-0.535535	-0.229351	-0.719201	-1.33442	-0.554089	-0.0842325	-0.553667	0.32246	-0.805195	-0.641591	-0.456748
MMP14	-1.05361	-0.42236	1.10984	-0.395399	-0.157906	-0.089092	0.318145	-0.700424	-0.174615	0.467952	-0.254864	0.422019	1.20745	0.707531	0.416683	-0.383071	-0.1847	0.250328	0.368755	0.308889	0.302042	0.598468	0.671865	0.709754	0.965799	0.596581	1.99255	0.0678371	-0.245409	-0.554834	-0.626808	-0.556806	-0.608145	-0.632509	0.305294	0.363115	-0.234495	0.302952	0.536222	0.237612	0.212519	0.371268	0.387091	0.347878	0.405391	0.13346	0.630889	0.387964	0.336144
MMP23B	0.732713	0.545087	0.658512	0.689134	0.787403	0.399432	1.24457	0.311447	0.719968	1.38298	0.697384	0.932167	1.05598	0.752003	1.09912	0.1312	0.650432	0.773573	0.660055	0.640521	0.711427	0.822746	0.814613	0.297361	1.28043	0.792154	2.03898	-0.188975	0.67309	0.86978	0.741296	0.542096	0.441464	0.576792	0.211949	0.0651204	0.544423	1.05952	0.346196	0.891315	0.217788	0.773138	0.890534	0.994062	0.872426	0.743334	1.50893	1.28842	1.07885
MMRN1	1.13517	1.15621	-0.0259944	0.471088	-0.334794	-0.524603	-0.330475	1.07655	0.584657	0.520453	0.137502	0.329844	0.57721	0.129622	0.22731	0.528612	0.817833	0.6224	-0.173424	-0.616084	-0.0130711	-0.749526	-0.166477	0.931181	-0.0369554	-0.0676701	2.22742	1.10999	-0.124726	1.05897	0.826194	1.00077	0.828346	1.33209	0.382547	0.53909	0.0908758	0.0907841	0.0907841	0.0907841	0.0907841	0.0907841	0.0907841	0.0907841	0.0907841	-0.553168	0.185414	0.421104	0.669592
MNS1	2.03438	2.38693	0.093489	1.21142	-0.424556	-0.472509	-1.65961	2.23636	1.97342	1.02165	0.450285	0.796457	0.898873	0.754543	1.42113	1.68671	1.95284	1.62743	-1.31707	-1.40328	-1.11372	-0.498837	-0.702026	-0.303466	-2.49145	0.135041	-0.85383	1.66488	1.59144	1.82272	1.92886	1.80506	2.00949	1.88981	1.05027	1.45673	1.89311	-0.623101	0.0385567	0.703033	-0.164053	-0.240285	-0.0488692	-0.0720244	-0.434222	0.31543	0.909233	-0.576001	-0.0367836
MORC1	1.36075	1.695	0.785465	1.25904	1.09964	1.11035	0.634914	1.72271	1.39753	0.814062	0.791369	0.916112	0.518815	0.994089	1.2374	1.41807	1.46023	1.16186	0.822951	0.838449	-1.22942	0.728296	0.0906343	-1.42777	-2.04434	0.0901009	-1.85855	1.05536	-1.02568	1.38061	1.81273	1.81441	1.04355	2.14573	0.887824	1.20156	0.976652	0.278592	0.461756	0.0561309	0.750901	0.29669	0.16854	-0.547628	0.0288306	1.01679	0.34482	0.039551	1.44581
MORF4L1	1.4706	0.986431	0.299268	1.16925	0.367402	0.453819	0.194235	1.54346	0.812024	0.482954	1.38461	0.639856	0.883502	0.860321	0.484081	1.85351	1.13256	1.04182	0.796164	0.31687	0.195672	0.575264	0.190906	0.287619	0.0732626	0.0203562	0.194892	0.856635	1.00961	1.28606	1.367	1.14879	1.29197	1.92224	1.0289	0.870293	0.791131	0.141444	0.324033	0.5305	0.335912	0.231268	0.59309	0.234069	0.187692	0.530384	0.210417	0.487763	0.414802
MOSPD1	0.365414	0.164117	0.485785	0.105087	0.841502	0.781469	0.485318	0.0660545	0.684676	0.000903906	-0.335406	0.430114	0.143318	0.414596	0.37828	0.112558	0.0295162	0.186056	0.553524	0.432246	0.323244	0.983432	1.42825	-0.324421	1.05399	1.79724	-0.555093	-0.20284	0.826152	0.260463	0.0879069	0.101943	0.368888	0.661596	-0.276589	-0.178461	-0.728704	0.511752	0.676662	0.264066	0.62875	0.571101	0.778783	0.675737	0.817538	0.360414	0.363905	0.737879	0.591308
MOV10L1	0.895885	0.705141	-0.193176	0.73811	0.456788	0.629657	-0.118562	0.909612	0.680697	-0.173207	1.36405	0.022597	0.104846	0.234305	0.183147	0.947521	0.756734	0.679104	-0.00371845	0.388006	-1.95002	-0.25039	-0.992242	-2.89646	-1.86818	-1.40669	-1.83883	0.867692	-1.63017	0.616326	1.10238	1.38647	1.29906	0.454661	1.1145	1.02657	1.21074	1.17864	1.17864	-0.696793	-1.07336	1.17864	-1.65548	1.17864	-1.42074	-0.259963	-1.10652	-1.38092	-0.656448
MPEG1	-0.595059	0.105271	1.4519	0.0886966	0.312781	0.622833	0.669988	-0.549335	0.503001	0.19878	0.0236707	1.06791	1.86739	1.09073	0.707687	-0.252638	0.312546	0.426783	0.981217	0.42869	0.822029	1.16233	1.44739	1.06028	1.28096	1.25899	1.88803	0.123443	0.0276561	0.551947	0.131015	0.269432	0.206771	0.100633	0.0249162	0.0737642	0.0517788	0.842934	0.711094	0.65041	0.674552	0.734371	0.397443	1.18359	0.997332	0.622236	0.84833	0.704666	0.599231
MPP1	0.0404677	-0.121925	0.856016	0.0924768	0.169191	0.564722	0.134723	0.157636	0.0711565	-0.660516	0.330392	0.857185	0.94836	0.502095	0.316762	0.489695	-0.0795145	0.133957	0.809851	0.785938	0.683832	1.37041	1.21748	1.55201	1.644	1.29086	0.998691	-0.0727747	0.550013	0.49763	0.137785	0.223758	0.297852	0.168759	0.0226136	-0.412254	-0.186206	1.01215	0.634955	0.632419	0.646214	-0.185188	0.706339	1.0139	1.09159	0.561267	0.776963	0.597472	0.751148
MR1	-0.504243	-0.38509	0.418163	-0.535043	0.0354462	0.360053	0.556	-0.615401	-0.397044	-0.242524	-0.45416	0.354536	0.440438	0.200392	-0.0353722	-0.308284	-0.194588	0.0231406	0.86283	0.805953	1.22974	0.894998	0.875161	1.46588	0.791158	1.16251	0.940926	-0.205578	0.715118	-0.427751	-0.5097	-0.442333	-0.20895	-0.477298	-0.0547837	-0.0401559	-0.337814	0.0559179	0.477739	0.261093	0.823088	0.363695	0.499518	0.23777	0.396387	0.215482	0.624324	0.667934	0.678915
MRPL34	1.09879	0.956942	-0.143973	0.449821	-0.59437	-0.539687	-0.657804	0.93485	0.347858	0.171478	1.04253	0.282124	0.206692	0.527773	0.111923	0.836551	0.615023	0.390123	-0.661577	-0.70343	0.00189654	-0.342763	-0.0835118	-0.260873	-0.197366	-0.345779	-0.252826	0.479288	0.614041	0.273361	0.844267	1.19552	0.99473	0.592807	0.260287	0.349831	0.605219	-0.0265333	0.370757	0.345123	0.414541	0.340418	-0.010807	-0.273169	-0.118047	0.0593072	0.437665	0.563727	0.271074
MRPL39	1.21995	1.44787	0.22087	0.844208	0.195566	0.418268	0.00866564	1.41441	1.00517	0.0923965	0.688127	0.792446	0.337071	0.698566	0.41127	1.08482	0.312934	0.200126	0.14379	0.24306	0.291524	0.32135	0.271981	0.162815	0.414253	0.21818	-0.434191	0.937947	0.777219	1.16965	0.717209	1.19792	1.06939	1.34649	0.505199	0.677909	0.887185	0.266528	0.199854	0.257625	0.815584	0.0668147	0.361296	0.173297	0.194034	0.350816	0.174974	0.387751	0.288504
MRPL47	0.945461	1.51133	0.366337	1.29704	0.354753	0.28101	-0.0959232	0.957318	1.18905	0.643804	0.582048	0.563654	0.634898	0.77502	0.762693	0.679776	1.05838	0.802853	-0.19781	-0.0374796	-0.436334	0.0620135	0.527247	-0.785624	0.0918653	0.374386	-0.0849161	0.865902	0.74956	1.27513	1.01559	1.01151	1.28874	1.13117	0.492819	0.567129	0.839611	0.207164	0.169016	0.303845	0.454979	0.257062	0.0490493	0.468879	0.0588865	0.353966	0.00926613	0.364897	0.199501
MRPS15	1.23588	1.54097	-0.193143	1.01596	-0.798159	-0.419591	-0.134576	1.24274	1.18062	1.02113	1.14803	0.357101	0.736714	0.836035	0.433297	1.04044	0.975601	0.69682	-0.480596	-0.622326	-0.359912	-0.420937	-0.0806311	-0.459819	-0.76292	-0.0261041	-0.767141	1.32818	0.967954	1.23972	1.10902	1.37544	1.22252	1.13784	1.26595	1.17668	1.33573	-0.31575	-0.103402	-0.00778953	0.0191819	-0.0881822	-0.045816	1.90385	-0.149866	-0.0355806	-0.0197759	0.140168	-0.0176491
MSH4	1.38753	1.3088	0.0711427	0.79456	0.174586	-0.0850949	-0.723099	0.989973	0.900186	0.312137	0.328356	0.220288	0.128558	0.303779	0.564003	0.971373	1.20256	0.832188	-0.2198	-0.399313	-1.52001	-0.535583	-0.258212	-1.29915	-1.39065	-0.314895	-1.31439	0.553182	-0.613335	0.863306	1.05779	1.18751	1.3033	1.10579	0.572372	0.658905	0.443369	0.0218271	0.0218271	0.0218271	0.0218271	0.0218271	0.0218271	0.0218271	0.0218271	0.0218271	0.0218271	0.0218271	0.0218271
MSRB2	0.264277	0.459762	1.0853	0.242368	0.567182	0.688617	0.607864	0.229902	0.536503	0.288291	0.401285	0.739623	0.970698	0.748971	0.740497	0.471037	0.147012	0.256969	0.588576	0.601585	1.66526	1.28697	1.41332	1.44726	1.65121	1.13126	1.75435	0.172707	0.821558	0.446523	0.408109	0.456618	0.306134	0.231214	-0.197042	0.365806	-0.198878	1.08823	1.14661	0.91915	1.07235	0.848084	1.12977	0.836574	0.988286	0.844247	1.10171	1.13669	1.0161
MTCH2	1.10243	0.811069	0.0157754	0.64745	0.345015	0.305992	-0.136811	1.06032	0.758992	0.43334	1.2826	0.284006	0.352896	0.527474	0.409782	1.0109	0.663746	0.754137	-0.0771216	0.398391	-0.0933705	0.0773974	-0.299212	-0.230329	-0.819165	-0.169019	-1.19245	0.280016	0.439862	0.769388	0.987415	1.0234	0.756704	1.61521	0.673826	0.360539	0.225125	-0.052295	-0.158247	0.22189	0.183096	-0.138727	-0.270447	-0.0283861	-0.246381	0.500316	0.206025	0.100222	-0.0323252
MTFR1	0.976904	0.46578	-0.135598	0.873643	-0.0523522	0.0940351	-0.577986	1.00878	0.897024	0.453696	0.647879	0.519286	0.3252	0.509099	0.293675	1.13806	0.87947	0.886595	-0.333782	-0.384965	0.261924	-0.200985	-0.660426	-0.219876	-1.1575	-0.182491	-0.274791	0.676314	0.13631	0.789467	0.693594	0.959611	0.899597	0.879535	0.937433	0.932392	1.00621	0.0615349	0.159499	0.00917924	0.239302	-0.211487	-0.133152	0.0222457	-0.0324789	0.215543	-0.265821	-0.429246	-0.191619
MTUS1	0.343691	0.111434	2.20262	0.266246	0.673501	0.617582	0.964083	0.0859688	0.486216	0.46565	-0.0537075	1.46898	1.49165	1.68206	1.36491	0.602942	0.485417	0.635052	1.86022	1.09097	1.4058	1.94867	2.06993	2.00768	1.41773	1.64201	1.68425	0.35671	-1.78017	0.687889	0.558461	0.765147	0.526061	1.13793	0.790078	0.594838	0.265875	1.6325	2.06574	1.83325	-0.393335	1.25475	1.71979	1.91452	2.0953	1.74929	1.88324	1.80019	1.71132
MTX1	0.810971	0.179072	-0.48497	0.466289	-0.450438	-0.268275	-0.209416	0.676117	0.376379	0.95392	1.07489	0.355036	0.220141	0.258964	-0.276369	0.713937	0.320276	0.0193061	-0.447354	-0.372496	-0.577941	-0.537879	-0.25955	-0.677569	-0.204799	-0.132666	-0.0676161	0.749637	0.741355	0.689195	0.627946	0.941882	0.775708	0.524433	0.884325	0.851778	1.25864	-0.318172	-0.153824	-0.267218	-0.444503	-0.776815	0.0842077	-0.105558	-0.142034	-0.108931	-0.140153	-0.112304	0.144407
MTX2	0.583774	0.962261	0.0285107	0.640154	0.409161	0.653391	0.396825	0.810328	0.64935	0.964383	0.50466	0.257636	0.404585	0.197588	0.3949	0.665044	1.04538	0.867686	0.180871	0.313094	-0.434952	-0.0336321	-0.4233	-0.785505	-0.487154	0.165576	-0.496788	0.463121	0.834348	0.713063	0.902454	0.740332	0.675343	1.14801	0.302132	0.325718	0.199951	-0.0672991	0.00173853	0.100348	0.260292	-0.15263	0.271814	0.0292597	-0.138197	0.467865	-0.14565	0.0297398	0.142247
MYBL1	1.00823	1.26865	0.260687	1.13551	0.714954	0.695259	0.0756447	1.2094	1.15216	0.465642	0.673871	0.590826	0.350282	0.573268	0.797838	0.962782	1.37478	1.22249	0.091682	0.175642	-1.3653	-0.163466	-0.16455	-0.970582	-1.93637	-0.0968036	-1.00973	0.931961	0.434337	1.07918	1.20043	1.00121	1.14068	0.900854	0.513593	0.867665	0.922265	0.238978	0.268265	0.318044	0.342345	0.235384	0.364974	0.324825	0.282587	0.382096	0.208037	0.24761	0.281555
MYEF2	0.44936	0.883497	-0.125485	0.471391	0.828713	0.519621	-0.0739483	0.887839	0.458182	-0.167864	-0.186975	-0.0284518	-0.382223	-0.15113	0.234204	0.393466	0.665938	0.473229	0.108504	-0.156286	-0.455764	0.0301604	0.146663	-0.865175	-0.525407	0.333783	-2.93974	0.639703	-3.44477	0.64971	0.75145	0.257002	0.615152	1.13932	1.27705	0.588924	0.773901	-0.545955	-0.927328	-0.952833	-0.849414	0.879936	-0.351433	-0.190205	-0.608691	-0.449752	-0.932089	-0.749846	-1.07954
MYH11	1.09115	1.29734	2.03462	1.73435	1.70638	1.85722	1.40629	1.27516	2.01193	1.4396	2.26919	1.68045	2.52279	2.11815	2.04981	2.42905	1.39338	2.1052	2.5106	2.64454	1.77781	2.86013	1.8777	4.62735	1.59003	2.01987	4.23945	1.85423	3.0883	2.42215	2.60571	2.08787	2.18004	0.897927	1.37141	1.99138	1.63957	2.14005	2.14672	2.21671	0.60517	2.29677	2.2856	2.3405	2.41602	2.19991	3.00765	2.21775	2.58505
MYO6	1.21466	1.04297	1.59396	1.2284	1.62289	1.45353	1.3097	1.12733	1.04134	0.863042	0.423977	1.36866	0.968582	1.15814	1.37332	1.13238	1.18879	1.25808	1.75485	1.47086	2.47782	1.91389	2.01004	2.1307	2.19939	2.19826	0.501192	0.544335	1.61193	1.24143	1.25917	1.08639	1.30451	1.49499	0.48781	0.649849	0.360347	1.73079	1.49779	1.2207	1.47399	1.44162	-0.0865977	1.94702	1.71189	1.24208	1.33119	1.75143	1.5868
NAV3	0.533015	-0.0813256	1.99081	0.654943	0.8404	0.593463	0.698495	0.702944	0.687189	0.808805	0.752314	1.65766	1.11697	1.51775	1.04647	0.454494	0.708165	0.663006	1.79641	0.981165	1.16906	1.54579	1.73042	0.0716281	1.93438	1.96955	0.81648	0.660553	0.521496	0.727992	0.439359	0.502263	0.768757	1.03363	0.876535	0.743339	0.315616	-0.200566	1.17353	-0.200566	1.05817	-0.200566	1.73767	1.103	0.991441	1.05455	1.49958	-0.200566	1.27248
NDUFA8	1.1673	0.618609	-0.12606	0.329796	-0.561961	-0.094775	-0.33088	1.07087	0.0978194	0.00738309	0.781327	-0.107681	-0.0394099	0.183113	-0.147304	1.20303	0.0482976	-0.080476	-0.19756	-0.523218	-0.0846127	0.173373	-0.13102	0.0614964	-0.337208	-0.285085	-0.420569	0.516304	0.651207	0.821134	0.484739	0.816401	0.78919	0.823506	0.0499562	0.292885	0.674997	0.0810394	0.130254	0.113394	0.215522	-0.12907	-0.0633352	-0.140451	-0.130118	0.061276	-0.33818	-0.142375	0.0312468
NEDD1	1.32959	0.718769	0.270354	0.804804	0.719875	0.605863	0.121652	1.29301	1.01704	0.165217	-0.213563	0.360309	0.237501	0.358685	0.537132	0.995607	1.12493	0.83424	-0.0207929	-0.02427	-0.531162	-0.253462	-0.877451	-0.296806	-1.58684	-0.163522	-0.264864	0.982748	-0.0462049	1.05197	0.896826	1.03298	0.94665	1.75106	1.17967	0.935313	1.04255	-0.169416	-0.217071	0.187642	0.0143795	-0.445172	-0.0946344	0.0564996	-0.362318	-0.107011	-0.643613	-0.489598	-0.290069
NEGR1	-0.0153433	0.365056	2.00211	0.243963	0.284866	0.251127	0.775102	-0.000866118	0.468731	0.546648	-0.657003	1.33269	1.44167	0.86338	0.924193	0.277473	0.183008	0.555707	1.27111	0.488515	1.30615	1.62497	1.32267	1.26495	1.41622	1.04797	2.12376	0.0376785	0.467807	0.555243	0.553514	0.319367	0.507796	0.326455	-0.532066	-0.0610784	-0.336143	0.872751	0.835933	0.747122	0.846551	0.889556	0.841269	0.721697	0.699559	0.60898	0.839616	0.777981	0.712307
NEK10	1.49161	1.58239	-0.602167	1.30792	-0.672153	-0.605443	-0.861104	1.63874	1.15782	0.623127	0.808779	0.319402	0.148068	0.548483	0.141259	1.29787	1.01363	0.74983	-1.29603	-1.36617	0.909745	-1.40299	-0.786435	0.132014	-1.97683	-1.13514	-2.57873	1.23477	0.774889	1.35611	1.28193	1.1409	1.35983	0.805203	1.11403	1.36909	1.32059	-1.14913	-0.960054	-0.552906	-1.09678	1.31953	-1.17697	-0.61623	-0.864885	-0.630825	-1.2232	-1.2684	-1.12198
NEK3	1.23942	0.824706	0.226749	0.582511	0.69967	0.552823	0.0895295	0.710657	0.512686	0.601065	0.531815	0.101378	0.547763	0.642102	0.58888	1.27312	0.736651	0.845853	0.271169	0.427895	-1.14551	-0.271897	-0.493944	-0.720498	-0.902542	-0.26861	-0.110249	0.141773	0.87799	0.823877	0.874637	0.833629	0.846086	0.646078	0.504024	0.696345	0.666372	-0.0145825	0.822022	0.36421	0.0246002	0.822022	-0.163849	0.0698798	0.0538937	0.1571	0.0547062	-0.169818	0.497291
NEK4	0.90881	0.927182	-0.198666	0.642113	0.591532	0.771687	0.358507	1.12984	0.729525	0.486236	0.680754	0.210757	0.433802	0.389232	0.380596	1.16732	0.772081	0.799986	0.139779	0.223648	-0.227083	0.239394	-0.337684	-0.334469	-0.6234	0.0412192	-0.939059	0.780968	0.975931	1.01058	1.17183	1.05676	0.918769	0.828011	0.25773	0.748416	0.716001	0.219532	1.26019	0.330543	0.00784035	0.00203264	-0.0631007	0.325509	-0.130375	0.380043	0.139135	0.179968	0.0217255
NEK7	0.547977	0.64062	1.52286	0.565185	0.807507	0.794423	0.723892	0.4761	0.757958	0.160031	-0.559063	1.20877	0.958688	0.869783	1.35104	0.647338	0.731833	0.643669	1.14109	0.631427	1.20966	1.38534	1.3543	1.2213	1.30736	1.67069	1.82718	0.500994	-1.36194	0.700451	0.483878	0.532156	0.64533	0.66938	0.373051	0.404649	0.260073	1.56111	0.781021	0.623356	1.24645	1.43007	0.810884	0.976193	1.07883	0.656656	0.982615	1.22184	0.710494
NEU1	-0.523298	0.239642	0.927878	-0.0783186	0.43976	0.769194	1.03146	-0.163474	0.113761	0.566022	0.28567	0.896876	1.12632	0.80319	0.377577	0.0660421	0.0255609	0.327529	0.935067	1.09545	1.55818	1.74414	0.877577	1.50774	1.5964	1.06971	0.775332	0.207109	0.460011	-0.0315645	-0.0092631	0.0272085	0.0089801	0.101617	0.248664	0.38832	-0.032095	0.890337	1.13674	0.958613	1.64417	1.31554	0.978083	0.765218	-0.145848	1.09654	0.914676	1.17869	0.742862
NFYA	0.975667	0.314094	0.0251472	0.647866	0.466506	0.862604	0.0966368	0.998011	0.4212	-0.244738	0.956364	-0.0801682	-0.0956539	0.325802	0.0740628	0.909654	0.554346	0.417419	0.596828	0.657571	-0.419639	0.0170103	-0.261542	-0.710011	-0.500743	-0.590349	-1.28995	0.288696	0.63478	0.663417	0.79918	0.508506	0.534865	1.08024	0.34839	0.355442	0.389645	-0.680916	0.959935	0.959935	-0.562411	0.959935	-0.590913	-0.485515	0.959935	-0.467772	-0.556873	-0.350238	-0.566846
NGLY1	1.02822	0.473748	-0.0420347	0.726023	-0.0569756	0.0299417	-0.275208	1.07263	0.71399	0.958582	0.474433	0.448381	0.185633	0.3004	0.218488	1.16009	0.349869	0.451831	-0.149995	-0.259713	-0.105757	-0.335253	-0.382305	-0.429779	-0.653454	-0.293091	-0.778708	0.285228	0.539062	0.639727	0.568952	0.735682	0.691394	0.938268	0.947635	0.626838	0.776001	-0.163666	0.0057252	0.919119	0.008919	0.0169599	0.014355	-0.123524	-0.106394	0.142909	-0.182765	-0.0555061	0.0412075
NME5	1.73228	1.87673	-0.552492	1.46089	-0.728181	-0.678913	-0.775882	1.81202	1.80948	1.10649	0.919828	0.514513	0.894042	0.674712	0.565365	1.72687	1.41919	1.0652	-2.10262	-1.7997	-0.553698	-1.56076	-0.50569	-0.852704	-2.53009	0.0956319	-1.66051	1.6906	-2.18043	1.64768	1.63908	2.00815	1.87946	1.00765	1.09832	1.77305	1.44544	-1.23332	-0.540673	-0.196399	-0.889832	-1.00073	-0.987478	-0.44919	-1.19998	-0.491435	-1.19127	-0.96483	-1.08989
NOL3	-0.421459	0.0320104	0.455408	-0.456688	-0.0337905	-0.243848	0.387674	-0.274841	-0.195615	0.350499	-0.26132	-0.0588674	0.45332	0.0208318	0.244841	-0.403098	-0.111318	-0.0700223	-0.164833	0.0252825	0.226872	-0.057501	0.220135	0.161071	0.95052	0.0150452	1.18167	-0.488794	-0.0353574	-0.479695	-0.504369	-0.888481	-0.979821	-1.04421	0.00645551	-0.261546	-0.327425	0.696661	-0.807109	0.337743	0.884921	0.986591	0.420133	-0.0252195	0.193178	-0.0868731	0.715844	0.775345	0.488444
NOSIP	1.04801	0.618214	-0.259845	0.602557	-0.370416	-0.240981	-0.149265	0.370971	0.595666	0.582883	1.2671	0.177846	0.468823	0.446756	0.0101434	0.386597	0.445593	0.296009	-0.596973	-0.327298	-1.01484	-0.428488	-0.310767	-0.420516	-0.364683	-0.331227	-0.459326	0.646094	0.496266	0.857861	0.610072	1.07793	0.901036	0.541483	0.555779	0.402778	0.966347	-0.171396	-0.128764	-0.0481987	-0.339785	-0.469509	-0.180285	-0.0842992	0.0294034	0.0817885	0.0200128	-0.0532041	0.0640321
NRG2	0.0027877	0.652736	1.26971	0.688639	0.690247	0.597089	0.907958	0.0310341	0.570716	0.466405	0.00499661	1.56795	0.545882	0.681307	0.836462	-0.0155913	0.61306	0.626718	0.570337	0.527224	1.05779	0.826981	1.51966	0.488195	1.88326	1.03603	-0.135476	0.296162	0.284908	0.656041	0.365571	0.412859	0.296089	0.391777	0.0299989	0.0266395	0.0610015	1.23336	0.58667	0.469815	0.914382	1.16418	0.776209	0.903172	1.06276	0.437298	1.28297	1.3827	1.26152
NRIP3	1.33178	1.30605	-0.0449102	1.38588	-0.0334205	0.335274	-0.00568294	1.83433	1.27344	0.658751	1.58477	0.483394	0.623797	0.845918	0.504575	1.53021	0.931819	0.723239	0.240603	0.0739006	-1.24292	0.1031	-0.186166	-1.12937	-2.73887	-0.589447	-1.91152	1.54335	1.21213	1.55297	1.38259	1.47378	1.26517	1.29197	1.12032	1.33577	1.55155	-0.875378	0.114841	-0.0266455	0.66924	-0.168425	-0.0446831	-0.545144	-0.55409	0.407015	0.0721231	-0.0843189	0.0574163
NRXN3	0.394696	0.139156	0.920461	0.265624	0.15301	0.047942	0.303132	0.304703	0.16529	0.208483	0.0387312	1.29856	-0.0638501	0.182735	0.314382	0.378684	0.0455631	-0.00896324	1.04959	0.677075	0.932899	0.662503	1.45407	1.34073	1.1909	0.312946	2.56199	0.319023	-0.107945	0.0589986	-0.0370943	0.102677	-0.00116232	0.450224	1.21129	0.324692	0.344705	0.75391	0.684546	0.199391	0.442135	0.524119	0.506962	0.514797	0.827516	0.188106	0.773892	1.13177	1.43691
NSUN7	1.60803	1.82057	0.105758	1.55188	0.112782	0.266318	0.0529706	1.43504	1.55426	0.774148	1.05032	0.750946	0.554521	0.92521	0.76853	1.58341	1.23935	1.08102	-0.125165	-0.0820383	-0.387919	-0.458986	-0.0588981	-0.754201	-0.840956	-0.0198566	-1.23342	1.39442	0.360914	1.56812	1.6652	1.46195	1.70509	1.30245	1.29477	1.29317	1.5671	0.311178	-0.0322755	0.0959955	0.0960474	0.270868	0.240865	1.38933	0.465881	0.354747	0.488096	0.0187406	-0.293858
NUDT21	0.680571	0.485835	0.484048	0.736112	0.66836	0.746604	0.0444087	0.681947	0.546597	-0.263545	0.042493	0.307404	0.352007	0.538852	0.572037	1.00889	0.844367	0.812218	0.726341	0.411115	0.118264	0.578057	-0.247145	-0.236693	-0.649002	0.145969	-0.118352	0.709964	0.552948	0.874629	0.686201	0.806953	0.877529	1.18348	0.491038	0.658439	0.419053	-0.0371503	0.238249	0.461366	0.263809	0.119831	-0.00784592	-0.0997225	-0.106777	0.383367	-0.0754467	0.00923259	0.218802
NUP155	0.973424	1.45181	-0.143185	1.28015	0.150033	0.213449	-0.376696	1.47511	1.26254	0.866532	1.24468	0.514683	0.349175	0.599842	0.501208	1.18579	1.1494	1.15175	-0.0125693	0.0482041	-0.912253	-0.511886	-0.473812	-1.09917	-1.06407	-0.292809	-1.0194	1.33774	1.27406	1.29517	1.43904	1.47885	1.38272	1.8802	1.4998	1.25903	1.42165	-0.553893	-0.344969	0.0770329	-0.00889901	-0.507259	0.204166	0.410702	0.0671026	0.388447	-0.298296	-0.229743	0.142
NUP214	0.600672	1.05432	0.433217	1.17973	0.962581	1.00026	0.546903	0.852135	1.27887	0.801757	1.33846	0.490001	0.538732	0.787241	0.804022	0.896145	0.981316	1.1483	0.594638	0.887629	0.060715	0.209997	0.0334887	-0.0678349	-0.545133	0.0141359	-0.561294	1.06841	1.25182	1.23645	1.17092	1.43377	1.40786	1.32971	1.33839	1.00815	1.52394	0.22444	0.391504	0.443319	0.0318741	-0.164041	0.163403	0.298037	0.195565	0.816621	0.738818	0.374388	2.23181
NUP88	1.55094	1.44947	0.357352	1.21772	0.862523	1.08598	0.351961	1.40428	1.30027	0.831171	1.13029	0.497172	0.637244	0.961634	1.00264	1.38107	1.40973	1.27069	0.148769	0.575095	-0.538056	0.0346095	-0.18761	-0.272071	-1.24588	-0.249863	-1.11124	1.34138	1.39373	1.33333	1.17877	1.31624	1.36603	1.44221	1.05256	1.16704	0.982281	-0.0561923	0.0891198	0.470769	0.1196	-0.0820697	0.0664766	0.29263	0.180749	1.13659	0.0437836	0.213418	0.790416
ODF1	2.23685	-0.733701	-1.60878	2.26439	-2.24797	-2.36774	-1.60263	2.27502	2.42447	2.79321	2.38442	1.64284	1.01388	1.0381	-0.376235	2.30093	-0.0110398	0.364399	-1.58168	-1.78202	-1.77164	-1.29443	-0.284931	-1.56137	-1.72669	0.926524	-1.37343	2.24664	0.803903	2.40819	2.29247	2.49994	2.53546	1.93752	2.03671	2.4473	2.28374	0.0081342	0.418457	0.334739	0.183932	-0.0518367	-1.17446	-0.598929	-1.15722	-0.45868	-0.50357	-0.994046	-0.824509
ODF2	0.847438	0.616577	-0.748158	0.604107	-0.190712	-0.141414	-0.807725	1.10343	0.546108	0.393635	1.2853	0.22324	0.267239	0.233853	0.107623	1.24171	0.497986	0.623675	-0.514436	-0.446658	-1.69506	-0.541126	-0.985838	-1.53115	-2.67987	-0.673212	-1.18099	0.936622	1.12162	1.11361	1.23951	1.02982	1.01397	0.896496	0.775969	0.954107	1.04374	-1.03903	-0.630531	-0.30708	-1.15392	-1.07954	-0.733699	-0.219708	-0.768824	-0.0949725	-0.505203	-0.662301	-0.342652
ODF3L1	0.720005	-0.267197	-0.84998	0.645643	-0.897997	-0.950563	-1.05336	1.02888	0.616931	0.304481	1.48213	-0.143811	0.127937	0.29371	-0.703809	1.10559	-0.579402	-0.312981	-1.33978	-1.16624	-0.766464	-0.96553	-0.497334	-1.26965	-0.743094	-0.35595	-0.464087	1.32196	0.287728	1.2759	1.2517	1.04795	1.16566	0.803383	0.971504	1.22786	1.29559	0.0447504	0.260482	0.359607	0.00300775	-0.145688	-0.376695	-0.190947	-0.545432	0.156079	0.588946	-0.453506	0.0608616
ODF4	1.33081	0.994679	-0.467684	0.972058	-0.865952	-0.873336	-0.570804	0.609029	0.739057	0.923399	0.959852	0.0457185	0.118745	0.232262	-0.131645	0.779816	0.976447	0.56558	-0.899266	-0.996918	-1.12894	-1.06047	-0.14602	-1.28244	-1.02394	-0.539211	-0.842601	0.886141	-0.0503671	0.901254	0.611565	1.34468	1.2005	0.78046	1.02553	0.696037	1.01915	-0.580872	-0.415675	-0.216185	0.00205628	-0.374158	0.182171	0.133905	0.0308816	0.00441759	-0.0597966	-0.350368	-0.192367
OGT	-0.0177691	-0.00445802	0.917116	0.0796021	0.414923	0.419643	0.326639	-0.219693	-0.00688044	0.116485	-0.0056507	0.620365	0.503775	0.434493	0.321357	0.120968	0.00505191	0.0570683	1.13019	0.713867	1.52256	0.672865	1.04573	1.29699	1.05447	1.00467	1.22431	0.0742391	1.012	0.0484485	0.109878	-0.178627	-0.0917559	-0.313228	-0.297387	0.119552	-0.0409984	0.925919	-0.195528	1.20857	0.426305	0.825245	-0.291005	1.08643	1.30414	0.432239	1.0766	0.864643	0.806926
OSBPL5	-0.28072	-0.371972	0.180965	-0.200043	-0.115679	-0.222972	0.0154262	-0.492255	-0.153106	-0.412053	-0.0213764	0.071947	0.17125	-0.0863819	0.0781725	-0.424405	-0.339922	-0.267502	0.0155212	-0.10317	0.92648	0.247127	0.0655627	1.74051	0.556787	-0.157736	1.47759	-0.218707	-0.0436394	-0.391702	-0.225865	-0.516229	-0.657635	-0.840346	-0.119738	-0.157567	-0.35157	0.477759	0.48023	0.389933	0.40731	0.913245	0.31034	0.182274	0.140244	0.116096	0.448092	0.252061	0.135816
OSR1	-0.220339	0.0961319	0.194115	0.00356049	0.304397	0.511523	0.970637	0.228197	0.437112	0.732773	0.727682	0.403762	1.48669	0.839172	0.074137	0.411233	0.213543	0.395606	1.00917	0.737743	-0.955995	1.33637	0.894767	-0.776315	1.10558	0.843874	-0.135675	0.2053	-0.450959	0.61992	0.644395	0.254609	0.0716844	-0.280024	-0.0770047	-0.0936705	-0.138025	-0.0721341	0.175571	0.605388	-0.0121014	0.637307	0.559865	-0.0721341	0.75411	0.35282	0.865619	0.653125	0.651178
OXR1	1.56304	1.36408	0.555718	1.1972	0.826825	0.83587	0.806435	1.55167	1.3112	1.24364	0.842725	0.794537	0.715435	0.795374	0.954096	1.30843	1.42589	1.27936	0.226248	0.215967	1.25235	0.230299	0.10411	1.1889	-0.790111	0.150141	0.331513	1.26509	1.19414	1.26211	1.30303	1.32769	1.37395	1.4176	1.1756	1.09968	1.16755	0.26209	0.309919	0.768258	1.2472	1.01339	1.28587	0.662688	0.734994	0.922403	0.855751	1.11915	0.682469
PABPC3	1.10793	1.39515	0.0204716	0.987031	-0.17149	-0.0875865	-0.108752	1.50731	1.07053	0.66553	0.585155	0.520855	0.402223	0.495812	0.594823	1.28569	1.04707	0.94858	-0.543211	-0.495472	-0.594779	-0.606564	-0.00958891	-0.698042	-0.848564	0.00522618	-0.760059	0.775317	1.10588	0.829888	0.980456	0.760426	0.984465	1.21799	0.681332	0.777046	0.949162	-0.152043	0.16395	0.210212	-0.300719	0.031765	-0.107247	-0.0756711	-0.0708639	0.33603	0.085078	-0.0889438	0.13766
PACRG	1.58405	1.55638	0.398516	1.03235	0.0104462	0.110966	0.287374	1.54513	1.00351	1.12079	1.25248	0.955465	0.510918	0.872837	0.632915	1.56339	0.875943	0.69481	0.249752	0.115331	0.123527	0.361207	0.586528	-0.119987	0.687983	0.457242	-1.52105	1.47775	0.74856	1.25669	0.792681	1.60664	1.28764	1.3264	1.55289	1.27474	1.42932	0.338259	0.482845	0.118284	0.373464	0.201648	0.385006	0.574739	0.463243	0.321178	0.274437	-0.151859	0.173845
PAFAH1B1	-0.0103037	0.306764	0.0562442	0.443622	0.421281	0.437895	-0.274453	0.241834	0.854263	-0.358793	-0.0125984	0.191439	0.201572	-0.0105185	0.167289	0.550675	0.220825	0.493792	0.478948	0.0834289	-0.412332	0.357903	0.558766	-0.223867	0.43444	0.957667	0.357332	0.723004	0.832041	0.723371	0.846936	0.783467	0.782425	0.813809	0.601765	0.713358	0.745649	-0.350131	-0.266403	-0.139283	-0.237756	-0.587668	-0.0231973	-0.072985	-0.0820205	0.204247	-0.181969	-0.17227	-0.0339335
PALMD	0.814733	0.379654	1.65489	0.841125	1.03522	1.05861	1.03735	0.652062	0.929547	0.407345	0.24783	1.1998	1.37911	1.4	1.26074	1.13319	0.500497	0.798621	1.78778	1.3436	0.687005	1.40044	1.82152	1.21847	1.67153	1.80975	2.88346	0.839602	0.706926	0.635869	0.825793	0.674327	0.64745	0.095805	0.427956	0.931826	0.229004	1.88727	1.78014	1.84092	1.09644	1.41045	1.39929	1.0726	1.50856	0.872197	1.20721	1.44431	1.10564
PAQR3	1.0707	-0.0251044	-0.0740653	0.537468	0.124285	-0.0517441	-0.499914	0.68987	0.50173	0.406449	0.0480935	0.379026	-0.0772866	0.197219	-0.089265	0.857014	0.268948	0.263923	-0.132045	-0.0348782	-0.566075	-0.337211	-0.657789	-1.02391	-0.785824	-0.215246	-0.512811	0.609131	0.262744	0.708406	0.518187	0.634406	0.64074	0.798564	0.605118	0.706671	0.73308	-0.244256	0.069919	0.253423	-0.484105	0.841238	0.000643384	0.0823546	-0.301018	0.0999078	-0.708863	-0.17185	0.437351
PARVA	0.458958	0.548437	1.36412	0.675137	0.936814	1.09181	0.858115	0.261684	0.631639	0.565341	0.542516	1.12792	1.26562	1.06398	1.03699	0.808812	0.620413	0.846513	1.36376	1.17246	1.41725	1.43775	1.52951	2.24249	1.69901	1.56283	2.86804	0.928716	0.579544	0.52368	0.524404	0.353104	0.376206	0.549552	0.985131	0.942895	0.434294	1.39336	1.74633	1.32396	1.30849	1.62134	1.28911	1.11537	1.55609	1.09497	1.53175	1.63968	1.30377
PCDH18	0.684679	0.473216	1.65644	0.754184	0.778801	0.968757	1.27896	0.381491	0.654612	0.959832	0.214316	1.05294	1.34931	1.14779	0.901408	0.820742	0.573257	0.889161	1.37128	0.809525	1.28568	1.66554	1.63328	2.51384	1.96062	1.46204	2.31814	0.252314	0.864879	1.26058	1.3575	0.940033	0.820281	1.08382	0.268619	0.139806	0.0902976	1.66044	1.28244	1.32046	0.970246	1.57096	0.989653	0.906362	1.3311	0.70295	1.58102	1.40291	1.17255
PCM1	1.88918	1.8754	1.038	1.42625	1.46225	1.25263	0.769628	2.04674	1.71937	1.11051	0.478706	1.13569	0.941187	1.11097	1.55709	1.82462	1.88609	1.89314	0.941776	0.719097	0.88155	0.728393	0.330362	0.652556	-0.516371	0.512018	0.471589	1.2536	1.93853	1.55728	2.03137	1.58237	1.6524	1.76437	0.766621	1.23126	1.17112	0.423098	0.871756	1.10635	0.631273	0.938304	0.752438	0.747965	0.42401	1.25873	0.810969	0.709259	0.927606
PCMT1	0.882183	0.379763	-0.220641	0.662543	0.690284	0.80025	0.108143	1.00728	0.831396	-0.193948	0.487653	0.133817	0.0667131	0.0921453	0.133242	0.640216	0.599763	0.419645	0.316344	0.16115	-0.292525	0.67086	0.261896	-0.419147	0.233162	0.219729	-0.479698	0.668405	0.461731	0.775935	0.587758	0.863053	0.930679	0.940034	1.02032	0.586937	0.939594	-0.240674	-0.342882	-0.204728	-0.0728968	-0.521726	0.0478951	0.200985	-0.122075	-0.0195196	-0.270405	0.223827	0.152463
PCMTD1	0.655549	0.758673	1.43841	0.675096	1.22867	1.09624	0.968855	0.753068	0.818427	0.722936	-0.0939963	1.08485	0.881248	0.856744	1.26746	0.798823	0.908779	1.03823	1.11842	0.733435	2.11831	1.34546	1.41472	1.88118	1.62857	1.802	1.87373	0.269121	0.985877	0.715106	0.748305	0.521573	0.666182	0.606676	0.560038	0.577776	0.158116	1.40425	1.36612	1.14379	1.01457	0.076439	1.72722	1.35853	1.76316	1.70796	1.45321	1.30691	0.938294
PCYT2	1.9946	1.81618	0.0991101	1.61162	-0.876777	-0.552104	-0.235748	1.81681	1.70085	1.62105	2.47775	1.12043	1.21238	1.29748	0.834166	1.89273	1.29735	1.21428	-0.796472	-0.661175	-0.244437	-0.437834	0.248294	-0.353547	-1.03031	0.30104	-0.657351	1.98984	1.72383	2.03418	1.83927	2.1561	1.98749	1.7041	1.98875	1.96708	2.31859	0.128824	0.441346	0.553482	0.749215	0.346323	0.0950409	0.747308	0.234262	0.989518	0.453694	0.777928	0.27096
PDE6D	0.721909	0.477305	-0.0125999	0.493922	0.231229	0.635493	-0.0865533	0.606316	0.480356	0.0969513	0.627616	-0.0656592	0.143701	0.328275	0.296692	0.617284	0.85922	0.566436	-0.0495502	0.164561	-0.708538	-0.441833	-0.335859	-0.462302	-1.33044	-0.644181	-0.178014	0.484577	0.317443	0.426896	0.594562	0.605532	0.440175	0.808111	0.493801	0.364902	0.211596	-0.458547	0.00273208	0.0884788	0.505851	-0.104806	0.384432	-0.558749	-0.518502	0.172034	-0.148006	0.22723	-0.0207988
PDGFRA	0.175779	0.542167	2.23566	0.623463	0.798605	0.786264	1.02853	0.672063	0.867993	1.08484	0.631052	1.52972	1.86874	1.52625	1.30501	0.749454	0.624188	1.04806	2.29963	1.3438	1.41242	2.134	2.00622	1.04529	1.36952	1.76656	1.75258	0.947189	1.08313	0.467781	0.838861	0.359998	0.256852	0.609881	1.30277	1.35329	0.195314	1.27266	1.44648	1.57571	1.31747	0.149085	1.4505	1.10273	1.53053	1.04242	1.6285	1.42673	1.48944
PDHA1	0.15697	-0.30607	0.691866	0.128052	0.505548	0.698279	0.281101	-0.171849	0.167099	-0.351326	0.355465	0.629974	0.699482	0.660466	0.285485	0.438733	-0.0950871	0.162472	0.640923	0.795247	1.5078	1.33203	1.55261	1.58766	1.64721	1.28102	0.949574	0.0605527	0.675913	0.0585947	0.137616	-0.193922	0.154417	-0.103339	-0.198064	0.0618894	-0.254302	0.940793	0.685234	0.487719	0.962122	1.03565	0.727797	1.03977	1.09596	0.628997	0.788689	0.913914	0.662186
PDZD8	0.571828	0.0446026	0.166579	0.220932	0.336234	0.221986	0.0774151	0.232416	0.649053	0.350505	0.103739	0.122464	-0.107702	0.301578	0.266853	0.456246	0.161912	0.285149	0.320666	0.15205	1.85963	-0.402278	-0.557634	0.276933	-0.854393	-0.501877	0.540179	1.26167	0.417901	1.12265	0.903792	0.650148	0.851744	1.09178	1.10864	1.27815	1.27101	-0.463372	-0.387775	-0.355616	-0.184172	-0.448586	-0.504913	-0.331948	-0.431331	-0.360681	0.875734	-0.661431	-0.763128
PDZK1IP1	-0.0383817	0.492282	0.657793	0.554139	0.586356	0.500893	0.791522	0.281561	-0.118153	0.451874	-0.357745	0.00656357	0.0328876	0.33744	0.591571	-0.309519	0.371876	0.446874	0.529969	0.443968	0.576124	0.15147	0.139251	0.619863	0.660147	0.830172	0.608239	0.926988	-0.569578	-0.487051	-0.528657	-0.469982	-0.549232	-0.292736	0.880499	1.20432	0.897537	0.661327	0.538829	-0.240243	0.868803	0.369409	0.44421	1.24641	0.440417	0.775267	0.0512618	0.633568	2.39676
PERP	-0.5269	-0.492576	0.667128	-0.186927	0.0144487	0.209212	0.931646	-0.190258	-0.114136	0.146435	-0.337412	1.15048	0.525791	0.603963	0.366825	-0.397248	-0.0399878	-0.0868497	0.521614	0.0118135	2.72419	0.626686	1.4464	1.9786	1.32252	1.23858	1.13087	0.207835	-0.264361	-0.410698	-1.03131	-0.481193	-0.67216	-0.695299	0.0491381	0.236818	0.221653	0.92303	0.707674	0.297796	1.62765	0.173406	1.0019	0.494674	1.2198	0.743857	1.17377	0.309612	0.460601
PFN4	1.57777	2.02129	-0.256629	1.61085	-1.1415	-0.924434	-1.33277	1.67664	1.49265	0.636697	1.71574	0.716681	0.613738	0.957621	0.355287	1.53669	1.51037	1.14317	-1.41897	-1.6045	-2.15684	-1.36953	-0.39383	-2.58082	-2.64819	-0.509809	-2.48043	1.5808	0.751344	1.70929	1.71095	1.69771	1.58899	0.974233	0.994184	1.67769	1.65768	-1.07428	-0.756142	-0.233591	-1.36151	-1.43239	-1.11705	-0.482605	-1.06356	-0.234811	-0.743699	-0.895318	-0.826484
PGAM2	1.36642	1.14706	-0.36707	1.10138	-0.971457	-1.38185	-0.911406	1.37867	1.29897	0.657711	2.0279	0.315406	0.769524	0.741814	0.0832804	1.45812	1.14685	0.847135	-1.52436	-1.07367	-0.951181	-1.35123	-0.484219	-0.972629	-1.08248	-0.358822	-0.866173	1.54992	0.51964	1.48572	1.58989	1.41606	1.53833	0.762636	1.15167	1.62206	1.64648	0.266063	0.202549	0.581711	-0.0405341	-0.321324	-0.551507	-0.315469	-0.734982	-0.277087	-0.329189	-0.716428	-1.10608
PGM2	0.34681	0.684794	1.77944	0.598762	1.23114	1.26429	1.07659	0.540189	0.610598	0.721948	0.244592	1.54023	1.20954	1.14966	1.50743	0.513768	0.707798	0.630073	1.30818	0.989257	0.280003	1.60998	1.61583	0.284031	1.78648	1.99538	0.828788	0.551827	0.515545	0.242395	0.192536	0.287	0.420138	0.547468	0.660118	0.458185	-0.0381291	1.29353	1.36877	0.889446	1.49871	1.37592	1.17386	0.949485	1.00986	1.31354	1.38534	1.86401	1.24975
PHF7	2.02343	2.1268	0.882935	2.12247	0.748031	0.886964	0.843231	2.43593	2.0468	1.78268	2.0632	1.4805	1.5689	1.6278	1.60363	2.01172	2.13255	1.96755	0.0440084	0.0164743	-2.14343	-0.240194	0.702233	-2.42615	-3.75267	0.759985	-2.50545	2.306	1.68588	2.63689	2.43482	2.61468	2.61081	2.06477	2.04826	2.45314	2.35917	-0.793072	-0.326844	0.246788	-0.814738	-1.00724	0.0952244	0.819915	0.217064	0.897532	0.44551	0.159363	0.324863
PHF8	0.434131	0.408859	0.599844	0.516517	1.33046	1.26005	1.04981	0.678338	0.65158	0.0463545	1.15007	0.46968	0.515488	0.626557	0.87695	0.863362	0.720448	0.927053	1.22692	1.53481	2.08101	0.752597	0.45612	1.98985	0.554562	0.380067	-0.50202	0.843525	1.16145	1.40674	1.25046	1.42065	1.30619	1.12487	0.67534	1.03252	0.948343	0.368354	0.458552	0.79798	0.340816	0.312688	0.46815	0.509053	0.381853	1.20983	-0.0532201	0.253483	0.522085
PHKG2	0.58062	0.817358	-0.527411	0.872609	-0.657815	-0.378438	-0.482333	0.782275	0.937822	0.647895	1.41827	0.259836	0.278485	0.503163	0.163036	0.786314	0.241429	0.169328	-1.03904	-0.68532	-1.00712	-1.01315	-0.640802	-1.00951	-1.5177	-0.510866	-1.66119	1.02772	0.65365	1.02708	1.1056	1.2523	0.932788	0.873628	1.14844	1.08804	1.37545	-0.30351	-0.294489	-0.10934	-0.482909	-0.56491	-0.611146	-0.149536	-0.432471	0.00167964	-0.131558	-0.368411	-0.232441
PHOSPHO1	1.27069	-1.11059	-0.902282	1.01757	-1.1118	-1.0933	-0.695423	0.87363	1.32059	1.48783	1.5963	0.654244	-0.744262	0.047763	-1.20346	1.23831	-0.218759	0.00463612	-0.953699	-1.03904	-0.978905	-1.10775	-0.824089	-0.896754	-1.05875	-0.0819132	-0.652054	1.2231	-0.920874	1.1886	0.853258	1.26675	1.27412	0.769256	1.37174	1.6236	1.72499	-0.390882	-0.633777	-0.718692	0.175418	-0.746413	-0.823462	-0.573215	1.33192	-0.453353	-0.468159	-0.496414	-0.826959
PHYHIP	0.566768	0.0719146	0.922348	0.301001	0.670617	0.73453	1.0195	-0.0736394	0.207023	0.597228	0.338132	1.14347	1.67671	0.96609	0.686029	0.128744	0.755705	0.436192	0.195046	0.72618	0.655599	1.35033	2.00926	0.964304	1.76141	1.45839	0.893007	0.143168	-0.392045	0.709695	0.253661	0.487798	0.709574	0.579385	0.121359	-0.00894557	-0.244653	1.15047	-0.0791433	0.508367	1.53471	0.363367	0.886761	0.00417224	1.14024	0.00417224	1.0067	1.3804	1.20829
PIAS2	1.12113	1.00465	-0.231168	0.982244	0.0109766	-0.0271405	0.0992243	1.3865	1.16169	0.898799	0.719425	0.0676358	0.155497	0.436235	0.316325	1.19832	0.916001	0.776474	0.115709	-0.196346	-0.444547	-0.229496	-0.361002	-1.29086	-1.30574	-0.856383	-0.935535	1.29289	1.00324	1.44584	1.41139	1.28501	1.37224	1.2502	1.15626	1.25234	1.2883	-0.717182	-0.315135	0.0039818	-0.718414	-0.846078	-0.219613	0.0928323	-0.18696	0.305431	-0.253557	-0.463981	-0.155718
PIGV	0.8993	0.931954	-0.101958	0.845885	-0.355471	0.0145221	-0.388529	1.09391	0.636187	0.650611	1.25487	0.0203562	0.373305	0.641691	0.357914	0.944963	1.20936	0.845657	-0.364518	-0.291149	-0.0843772	-0.276613	-0.165905	-0.223219	-0.680223	-0.36274	-1.26697	0.825999	0.966424	1.17348	1.17969	0.886477	0.631072	1.46694	0.658121	0.709291	0.440702	0.210332	0.286879	0.209318	0.300767	0.171214	-0.0797389	0.090275	-0.00345741	0.219406	-0.197157	-0.00900559	0.129564
PIK3R1	0.417106	0.325888	1.29923	0.606205	0.756673	0.724217	0.557599	0.282445	0.776836	0.0804692	-0.403871	1.17583	0.985348	1.11407	1.11873	0.800596	0.412341	0.595835	1.20891	0.822932	2.23969	1.48117	1.60139	1.82206	1.50431	1.44067	2.03821	0.0134297	0.753056	0.622292	0.61172	0.617014	0.720828	0.760097	0.0221966	-0.0900322	-0.154487	0.795856	0.795856	0.795856	0.795856	0.795856	0.795856	0.795856	0.795856	0.795856	0.795856	0.795856	0.795856
PIK3R3	1.0313	0.965199	0.359513	0.999814	1.01566	0.992925	0.713913	1.46378	1.0133	0.303445	0.86395	0.40103	0.268431	0.556177	0.734283	1.22906	1.18936	1.06101	0.8887	0.900832	0.648461	0.236051	-0.814663	0.305369	-2.65265	-1.20519	-0.871614	1.40189	1.27054	1.50786	1.64712	1.37157	1.25059	1.11655	1.25668	1.52436	1.29705	-0.56234	0.316233	0.61293	-0.101673	0.0394692	-0.560557	-0.573866	-0.319749	0.957812	-0.100764	-0.256555	0.643776
PILRB	0.304881	0.540359	-0.0687031	0.285797	0.517365	0.251748	-0.356213	0.54258	0.20408	0.417502	1.13378	0.210325	0.339217	-0.0847053	0.0138255	0.0648613	0.356908	0.394263	-0.204615	0.174946	-0.603405	-0.200337	-0.258562	-0.566161	-0.412355	-0.0657977	0.126683	-0.169344	1.09403	0.643272	1.08197	0.0516961	0.249911	0.236913	0.336435	0.294704	0.8082	0.314197	0.367872	0.283585	0.265296	0.696501	0.224333	0.72742	0.00402753	-0.00464064	0.231946	0.0251675	-0.177448
PIWIL1	1.90162	1.93724	0.600402	1.82456	0.337552	0.487378	0.112735	2.16124	1.87214	1.38408	1.73301	1.35964	1.29105	1.43356	1.38128	1.85445	1.89947	1.77853	-0.510187	-0.29963	-2.02313	-0.595907	0.470664	-2.43734	-2.46642	0.429423	-2.03454	1.97914	-0.607081	2.24708	2.38133	2.55106	1.8709	1.59122	1.8581	1.892	2.26771	-0.646692	2.38496	0.223131	0.503811	-0.63209	1.26026	1.08899	0.984929	0.915146	-0.786757	-1.36341	-1.04842
PIWIL2	0.700938	0.668739	0.408566	0.829288	0.97393	1.16224	0.750082	0.719624	0.880567	0.281356	1.14814	0.068191	0.56389	0.607312	0.763812	0.879568	0.839452	1.06223	0.538588	1.08945	-2.89911	0.336233	-0.570219	-1.88178	-2.19769	-0.511977	-2.05292	0.909739	-1.6635	1.08645	1.07231	1.37619	1.18577	1.28354	1.11436	0.894594	1.01028	-0.318616	0.146916	0.200646	0.0518494	-0.633455	-0.149295	-0.0138669	-0.556799	0.640871	-0.446013	-0.343394	0.809812
PIWIL4	0.720745	0.511274	0.652534	0.417069	1.07914	1.14858	1.38884	0.603245	0.506215	0.292115	0.505935	0.270191	0.0497485	0.653578	0.703094	0.751516	0.929157	0.823835	1.1147	1.40134	-1.77656	1.14229	-0.54088	-0.919684	-1.82607	-0.842733	-0.649834	0.632534	-0.152046	1.03823	1.00746	1.14379	0.885248	1.37086	1.21536	0.934082	0.942072	-0.534542	0.329261	0.705689	-0.138864	-0.171811	-0.305989	-0.260691	-0.338633	1.21868	-0.680016	-0.60109	1.68051
PLA1A	0.14888	-0.204345	0.0143572	-0.168131	-0.379402	-0.267777	-0.328229	0.137794	-0.210213	-0.0764892	-0.108977	-0.235835	0.106414	0.0701184	-0.053515	0.391443	-0.0920772	-0.071625	0.362098	0.275481	2.84242	0.313489	-0.19881	2.76565	0.451029	0.102417	-0.226153	-0.447129	-0.142486	0.277236	0.365797	0.226282	0.0734597	0.470963	0.201659	-0.493589	-0.125144	0.128269	0.89711	-0.35233	-0.118059	0.809797	-0.030733	0.382564	0.262013	-0.914931	0.847943	-0.125821	0.260368
PLK1	0.805605	1.1578	-0.423678	0.848322	-0.184983	-0.274347	-0.494961	0.889163	0.77001	0.686101	1.15594	0.21703	0.416602	0.702042	-0.0262088	0.923562	0.556663	0.399927	-0.623569	-0.203147	-1.63161	-0.69771	-0.398301	-1.5387	-1.14518	-0.41903	-1.37856	0.925317	0.704727	0.727887	0.671849	0.831196	0.761479	0.705305	0.548805	0.788134	0.993624	0.0475195	-0.872559	-0.470692	0.294528	0.393888	-0.0127154	0.203517	-0.0149279	-0.210286	0.353211	0.59774	0.350395
PLK4	0.93135	1.281	-0.229812	0.828132	0.515802	0.471186	-0.208119	1.07574	0.986819	0.660251	-0.0880759	0.0917664	0.112561	0.159422	0.488156	0.935399	0.833091	0.708019	-0.0544309	-0.013459	-1.54707	-0.257105	-0.704202	-1.06303	-1.73473	-0.468959	-1.96098	0.657665	0.521698	0.864768	0.780397	0.798382	1.04022	1.19469	0.370353	0.613924	0.746872	-0.680362	-0.584082	-0.0488541	-0.230377	-0.706151	-0.217049	-0.0401786	-0.223849	0.247792	-0.557347	-0.313462	-0.211523
PLOD1	-0.250902	-0.252958	1.5072	-0.0518769	0.0146981	0.335421	0.706396	-0.241019	0.0854565	0.561846	0.557064	0.941119	1.59558	1.08687	0.606163	-0.0696772	-0.0163496	-0.0682618	0.749242	0.66724	0.228029	1.11792	1.23845	0.786934	1.23036	0.979587	1.49002	0.164934	0.402367	-0.0454133	-0.0905538	0.0398779	-0.0493314	-0.520943	0.794306	0.378048	0.412902	0.800728	0.978816	0.95114	0.712931	1.00912	0.86329	0.629285	1.06477	0.588461	1.13484	0.974403	0.839282
PLP2	0.188101	0.511274	0.288526	0.217968	1.03227	1.31575	1.56601	0.0712442	0.295839	1.23206	0.543409	1.13018	1.10139	0.951887	-0.368978	0.139952	0.516942	0.687838	0.886405	0.946212	1.19696	1.19265	1.38853	1.72008	1.63973	0.575943	2.11982	0.981199	0.672469	0.244107	0.0409869	0.0378243	0.2363	0.11701	0.798511	0.994237	0.897958	1.02013	1.16848	1.33582	1.48099	1.36577	0.768145	0.982348	0.845621	0.728647	1.11474	0.970956	0.947747
PLSCR1	-0.240335	-0.212581	1.08764	-0.334326	0.68586	0.866618	0.127109	-0.141596	-0.242243	0.0502574	-0.66472	0.718951	0.655144	0.407498	0.155933	-0.021994	-0.296327	-0.23076	0.979975	0.287258	1.36821	0.83627	0.966724	1.23627	1.27545	1.35898	1.57311	0.501354	-2.06324	-0.26605	-0.0814404	-0.380229	-0.158708	0.0350056	0.285194	0.807232	-0.422462	1.17033	0.730047	0.471758	0.821668	1.07848	0.819406	0.844462	0.597637	0.353495	0.900394	1.24393	0.755237
PLSCR4	1.02625	1.03931	1.88527	0.82225	1.50488	1.36053	1.56563	1.18208	0.972605	0.825021	0.445559	1.91527	1.59946	1.3341	1.47237	1.29371	1.0858	1.07522	1.66491	1.30627	0.691513	2.32137	2.14762	1.02553	2.63884	2.38184	2.128	0.748271	0.759214	1.20928	1.34003	0.952647	1.23205	1.42023	0.951014	0.637347	0.0534699	1.32393	1.66195	1.79611	1.96182	1.63814	2.28081	1.43926	1.35324	1.12347	1.40216	2.07887	0.840701
PLXDC2	1.84398	2.08343	2.60142	2.20268	2.30484	2.3805	2.2192	1.83022	2.20357	1.61841	1.41593	2.43214	2.0974	2.26911	2.34418	1.9903	2.18105	2.21927	2.93714	2.41329	2.15701	3.06041	3.23579	1.65708	3.40559	2.93877	2.48534	1.87658	1.37318	2.25416	2.21036	2.05548	2.17004	1.99331	1.39987	1.50635	1.36056	2.81741	2.45194	2.36196	2.24317	2.29539	2.58346	2.39711	2.65696	2.47362	2.27168	2.24085	2.11012
PMFBP1	0.495541	-0.652893	-0.882802	0.450966	-0.878661	-0.624453	-0.730476	0.644285	0.544221	-0.112764	0.854932	-0.0557224	-0.0813775	-0.347402	-0.535965	0.830644	-0.56566	-0.423198	-0.816662	-0.896589	2.4162	-0.430959	-0.727264	2.29772	-0.48366	-0.451529	-1.35154	0.876234	0.704329	0.977765	0.872909	0.956952	0.95503	0.315472	0.81782	1.11494	1.01511	-0.360269	-0.192903	-0.462892	-0.265176	-0.417976	-0.737119	0.134285	-0.526554	-0.144755	-0.364195	-0.66766	-0.717047
PMS1	1.55087	0.318387	1.28041	0.0352565	1.03119	1.06191	1.03476	0.762684	0.0798741	0.627446	0.312346	0.738579	-0.0746076	0.200364	0.86848	0.978956	0.840638	0.756938	1.48439	0.930058	0.31796	0.809496	1.09861	0.310531	1.39982	0.912204	0.720071	1.24367	1.1212	1.40544	1.27162	1.32647	1.4895	1.85252	1.46253	1.28026	1.41838	0.564107	0.272569	0.179554	0.416711	0.561375	0.681861	0.605152	0.439622	-0.043835	0.465706	0.69994	0.797544
PNRC2	1.24819	1.17938	1.79805	1.08581	1.25349	1.38676	1.63036	1.23706	1.12662	0.90249	0.352942	1.54777	1.62987	1.52974	1.70099	1.39689	1.2251	1.19677	1.58836	1.28022	2.04749	1.96452	1.87913	1.80382	1.98505	1.93514	2.17225	1.11725	1.05012	0.836994	0.929414	0.754935	0.840892	1.77847	1.55452	1.07474	0.358457	1.44574	1.35031	1.43494	1.76573	1.50211	2.26273	1.28116	1.51172	1.14986	1.44072	1.82339	1.34796
PODXL	-0.424262	-0.172528	0.382954	-0.109408	0.154999	0.139256	0.229444	-0.603902	-0.0873657	0.541103	-0.0280714	0.0853995	0.730602	0.0349676	0.18768	-0.133387	-0.26803	-0.25889	0.259782	0.204608	0.223877	0.433855	0.306674	0.748348	0.688444	0.841016	2.6605	0.262223	-0.19018	-0.634273	-0.234875	-0.608257	-0.61735	-0.534197	0.649488	0.157257	-0.501857	0.488492	0.35379	0.839243	0.156476	1.00669	0.12087	0.509988	0.702342	0.039892	0.71585	0.0158823	0.1742
POLB	0.849861	-0.0234838	-0.263672	1.11085	-0.167744	-0.0196979	-0.591317	1.24859	1.13126	0.472649	1.10063	0.438688	0.121845	0.712885	-0.0249878	1.01059	-0.0474691	-0.083931	-0.291113	-0.124162	0.00850357	-0.149069	0.018613	-0.126663	-0.778214	-0.467577	-0.980541	0.802469	0.178323	0.569408	0.405718	0.922742	0.843823	1.15512	0.926748	0.703271	1.07932	-0.41624	-0.385218	-0.171939	-0.461461	-0.685199	-0.153273	-0.0343967	-0.222001	0.0125793	-0.0795332	-0.108882	0.239054
POLR3C	1.09872	0.519607	0.270093	0.585763	0.0823805	0.331469	0.0449084	0.767004	0.450834	-0.0422881	0.927354	0.256721	0.329351	0.837868	0.177878	0.959273	0.551931	0.245582	0.551626	0.40662	-0.489428	0.119398	-0.187983	-0.639608	-0.912263	-0.407027	-0.394859	0.936668	0.553344	0.757323	0.63991	0.761932	0.619382	0.857469	1.2395	0.796399	1.04793	-0.743293	-0.348382	0.148812	-0.461221	-0.138526	-0.305336	-0.33527	-0.0226171	-0.0444903	-0.0462758	-0.242381	0.291591
POLRMT	-0.129296	0.374791	-0.202406	0.145148	0.555197	0.562123	0.667058	0.204945	0.326986	0.3218	0.905287	-0.35702	0.222321	0.218658	0.231768	0.0953192	0.531199	0.533482	0.233228	0.497977	-1.47086	-0.0514091	-0.391325	-0.700059	-0.419746	-0.346224	-0.435012	0.395203	0.847433	0.379853	0.338803	0.672249	0.413556	0.551401	0.295641	0.4269	0.601479	-0.182554	0.0179813	-0.0906346	-0.368305	-0.30202	-0.225389	-0.0721962	-0.193173	0.839341	-0.086645	-0.199457	0.671913
PON2	0.934518	0.540281	1.27156	0.953415	1.47502	1.62908	1.28574	0.755135	0.903726	0.360808	0.38458	1.46381	0.946292	0.790428	1.1447	1.05048	0.760117	0.725478	1.58571	1.45173	1.67765	1.91349	1.96979	1.09128	2.18936	1.99753	1.01375	0.280712	1.1272	0.794659	0.683452	0.787967	1.10235	1.16132	0.375078	0.232116	-0.148263	1.51776	1.06606	0.725371	1.52276	1.17343	1.3583	1.67029	1.43384	0.70395	0.912536	1.58638	1.21961
PORCN	0.496371	1.34146	1.56355	1.25759	1.55481	1.64976	1.69071	-0.111494	1.33897	1.03761	0.938563	1.74399	1.23082	1.21109	1.45662	0.297576	1.08112	1.11685	0.886228	1.47283	-0.961652	1.32959	2.03774	-0.538902	2.47526	2.21995	0.863551	0.465488	1.11162	0.531566	0.426115	0.601877	0.633385	0.29732	0.234712	0.260303	0.231594	1.14017	1.06923	0.905686	2.20525	2.00856	1.06743	1.93103	1.66972	1.1061	1.22755	1.24024	0.933154
PPAPDC3	0.155795	0.486921	0.734687	0.310375	0.725398	0.551756	1.10367	0.257179	0.23691	0.357792	0.838938	0.574544	0.544119	0.574782	0.534854	0.0473913	0.186546	0.466316	0.284186	0.745956	0.416807	1.03904	1.19853	-0.192461	1.65971	0.873877	0.870342	-0.227027	0.74502	0.526834	0.27495	0.4316	0.45385	0.224396	-0.36152	-0.0205516	-0.309307	1.3454	0.847739	0.540115	0.619869	0.799108	0.946477	1.10007	1.13933	0.614058	0.841092	0.878759	0.843638
PPCS	0.28217	0.10871	0.54587	0.214792	0.561062	0.744313	0.953842	0.250601	0.337647	0.850611	0.103331	0.453222	0.536518	0.0503614	0.453981	0.0347291	0.229962	0.355563	0.469223	0.353811	1.64424	1.20019	0.985525	1.48992	1.0399	1.03585	1.0697	0.0159275	-0.191904	0.293098	0.236763	0.207891	0.169562	0.0802852	-0.0722223	0.117816	-0.225031	0.679463	-0.25276	1.05811	1.48673	-0.25276	0.942249	0.712962	0.870268	0.707728	-0.25276	1.0583	0.811852
PPFIBP1	0.230911	0.193078	1.05782	0.525968	0.654098	0.662583	0.663145	0.312373	0.522465	0.0255318	0.0932606	0.89348	0.654925	0.530623	0.455523	0.618293	-0.00226176	0.128104	1.46604	1.09941	1.01396	1.41045	1.4736	0.547539	1.68784	1.26851	1.02235	0.616386	0.512124	0.0997617	0.147896	0.0488173	0.186326	-0.223696	0.373801	0.555416	0.3232	-0.0179896	0.425709	-0.0179896	-0.0179896	-0.0179896	0.77739	1.26525	1.17783	0.558626	0.971157	1.29903	0.901899
PPP1R13B	0.282573	0.306524	-0.260832	0.487608	0.969258	0.88687	0.0437895	0.000281242	0.587394	-0.175504	1.29139	-0.177218	0.117627	0.271285	0.424915	0.440518	0.234955	0.521626	0.292133	0.922838	-1.06399	0.0585533	-0.34111	-0.841827	-0.195931	-0.117383	-0.881638	1.02414	1.11827	1.05986	1.09601	1.09756	1.04193	1.28034	1.19198	1.07514	1.26924	-0.223921	-0.0361584	-0.0862909	-0.42063	-0.476567	-0.268776	0.189368	-0.229046	0.101832	-0.329102	-0.409069	-0.135194
PPP1R2	1.79982	1.16038	0.138653	1.02069	0.0208598	0.445688	0.271413	1.53399	0.8164	0.760319	0.862829	0.698677	0.533519	0.783813	0.52558	1.24054	1.15909	0.945771	0.0040259	0.124795	0.236531	0.0814524	-0.126025	0.326859	-0.31772	-0.266059	0.0154954	1.03073	1.10273	1.26328	1.21878	1.147	1.23011	0.966708	0.513356	1.02094	0.958156	0.0759259	0.182129	0.407942	0.182872	0.181818	0.33198	0.153608	0.0779253	0.529577	0.201652	0.251568	0.247596
PPP1R7	1.19224	1.01878	0.0346252	1.02127	-0.120063	0.366917	0.0225505	1.3907	0.918981	0.630956	1.35994	0.579242	0.673954	0.775111	0.510101	1.45534	0.92471	0.718817	-0.078537	0.165813	-0.164247	0.0264499	-0.339364	-0.217429	-1.1635	-0.35747	-0.316667	1.22224	0.98772	1.23128	1.13758	1.31406	1.37868	1.37784	1.35629	1.04244	1.33198	-0.0922889	0.321084	0.525606	0.459411	0.124724	0.284108	-0.113382	-0.0405457	0.537145	0.238263	0.479616	0.318331
PPP3CA	1.18707	1.03716	1.81365	1.02732	1.48738	1.45285	1.30221	0.967539	0.931056	0.757839	0.386451	1.51715	1.57339	1.5188	1.60236	1.27105	1.17506	1.23955	1.83977	1.603	1.95261	2.26073	1.97657	2.26714	1.97063	1.89577	2.30697	0.979396	1.34526	1.0049	1.08181	0.89508	1.02119	1.29711	0.917161	0.979806	0.234106	1.74716	1.88472	1.61638	2.28783	1.84025	1.56807	1.59498	1.35971	1.66547	1.55461	1.8734	1.52239
PPP3CC	0.917296	1.31014	-0.333049	0.900644	-0.0950659	0.0956197	-0.330951	0.911074	0.780354	0.747715	0.729981	0.271775	0.243389	0.41209	0.190458	0.720961	0.768711	0.55244	-0.408343	-0.306871	-1.11288	-0.216808	-0.123204	-1.10387	-0.590321	-0.163241	-0.329208	0.742114	0.674601	0.844304	0.868937	0.962325	1.09811	0.453961	0.418305	0.61306	0.924852	-0.198478	-0.358421	-0.0595785	-0.449587	-0.29142	-0.227645	0.251127	-0.171445	0.132746	-0.203531	-0.284406	-0.122161
PPP3R2	1.49636	1.42356	-0.209105	1.1756	-1.36053	-1.37296	-0.873739	1.41592	1.17669	0.576393	1.29754	0.469566	0.470887	0.961175	0.5224	1.26477	1.00908	0.842201	-1.65116	-1.98502	-1.8031	-1.10427	-0.0317378	-2.07767	-1.82574	-0.409951	-1.74952	1.19818	0.232973	1.44511	1.27337	1.64745	1.44729	1.13303	0.970274	1.05226	1.0661	-1.10399	-0.720054	-0.613783	-0.79024	-1.28701	-0.435349	-0.388452	-0.856123	-0.4085	-0.269158	-0.78224	-0.428495
PPP4R1	0.966083	0.327891	-0.120325	0.601479	0.0881302	0.158022	-0.103919	1.10174	0.484001	0.241028	1.04151	0.47063	0.0563214	0.395167	0.0916146	0.946554	0.260784	0.068999	0.153117	0.0785548	-0.310192	0.145331	-0.0258439	-0.3372	-0.213834	-0.314953	0.119423	0.660687	0.452564	0.600577	0.561686	0.862277	0.604325	0.882127	1.41883	0.677075	1.07844	1.05277	1.05277	0.477742	0.169164	-0.421889	-0.0126795	0.0399858	-0.187236	0.203713	-0.204904	-0.24352	-0.32648
PRKAA1	0.102128	0.484341	0.200777	0.237	0.402501	0.0698986	-0.765259	0.147672	0.43288	-0.567751	-0.390462	0.152452	-0.260068	-0.211896	0.255793	0.420437	0.148439	0.0696857	0.170973	-0.238198	0.461919	0.473802	0.593629	0.385144	0.479813	0.99047	1.05186	1.04226	0.621735	1.21418	1.01547	1.10006	1.1386	1.2087	1.1252	1.02662	1.2097	-0.343771	-0.411568	-0.167931	-0.345056	-0.448794	-0.25649	-0.0498328	-0.539808	-0.400962	-0.749148	-0.588042	-0.667045
PRM1	3.37632	-0.840692	-1.18321	3.06912	-2.62384	-2.60665	-1.05334	3.51781	3.10418	3.17139	3.52411	3.14027	2.00063	2.07574	0.645927	3.48727	1.81251	1.84494	-1.32005	-1.8792	-0.786819	-1.33038	1.09401	-1.31322	-0.454817	2.30867	-0.479897	2.84576	3.3053	3.35562	2.70271	2.79617	2.43275	2.30557	1.99736	2.56267	2.17023	-2.22938	-1.70611	-1.92486	-2.58116	-2.63009	2.42737	2.42737	2.42737	2.42737	-1.61728	2.42737	2.42737
PRM2	2.31679	-2.06966	-1.68042	2.20664	-2.87591	-3.43872	-1.5404	2.42128	2.25492	2.0755	2.20329	1.97489	0.966409	1.27191	-0.104618	2.31234	0.945351	0.915896	-1.9394	-1.98983	-1.29752	-1.35259	0.297256	-1.44299	-1.83121	1.13139	-1.00092	1.91489	2.31622	2.49314	2.00254	1.86275	1.8618	0.919299	1.11296	1.71941	1.65557	-0.832486	-0.413646	-0.554302	-1.16366	-1.10118	-0.570041	0.0190282	-0.558518	-0.4258	-0.536834	-0.720927	-0.619316
PROK2	1.69155	2.05337	0.309502	1.51156	-0.362886	-0.507926	-0.0796505	2.10463	1.82497	1.33926	1.92572	0.827275	0.941192	1.41899	1.19343	1.66353	1.83444	1.58862	-0.311158	-0.305199	-0.616901	-0.611433	0.372144	-0.350373	-0.686512	0.0594784	-1.09133	1.71916	-0.160776	2.06122	2.03875	2.34642	2.01314	1.88567	1.3094	1.76952	1.74762	0.361717	0.645805	0.398041	1.0689	0.316702	0.017648	0.277419	-0.0281896	0.163747	0.29363	0.398508	0.4143
PROS1	0.647869	0.33405	0.987675	0.270401	1.09418	1.44948	0.879572	0.44485	0.482692	0.303076	-0.300861	0.589483	1.09667	0.484292	0.508633	0.478399	0.549146	0.542314	1.71901	0.890173	0.721865	1.76413	1.35147	0.841622	1.9252	1.64477	1.88665	0.360964	1.04679	0.104186	0.137126	0.0594191	0.490709	0.344743	0.337133	0.250604	-0.29382	1.28122	0.929995	1.31399	0.268044	0.996954	0.874846	1.44577	1.1717	0.713045	1.15889	0.980555	0.903948
PRRT2	0.303819	-0.146328	0.812221	0.0374651	0.178913	0.26366	0.202539	-0.0292023	-0.288706	0.819011	0.404908	0.660529	0.993784	0.512166	0.0364437	-0.360627	-0.0768962	0.320957	0.901072	0.538163	0.349708	0.189109	0.366724	0.480496	0.889303	0.355706	1.7546	-0.299879	0.954663	0.056092	0.250769	-0.283932	-0.20285	-0.245509	-0.0133708	0.128323	0.245661	0.64287	0.860889	0.589783	0.749642	1.07128	0.423754	0.912693	0.959851	0.320017	1.45545	0.748605	0.670199
PRRX1	0.244212	0.839242	2.0575	0.618568	0.586024	0.539273	1.29147	0.459368	0.79379	1.16884	0.18382	1.76875	1.93217	1.74344	1.30432	0.464213	0.802619	0.972616	1.59157	0.894761	0.697012	1.54817	1.89817	1.01354	1.44264	1.55334	2.40181	1.17189	0.229711	0.451673	0.291352	0.30833	0.543106	0.613386	1.19196	1.44686	0.301901	0.370446	1.15147	1.03599	0.806052	0.550869	1.0257	1.16248	1.04301	1.08488	1.23108	1.8016	1.15379
PRSS23	0.0718103	0.0509731	0.608105	-0.11976	0.625871	0.809856	0.691334	-0.341526	-0.0414402	0.155054	-0.154587	0.750047	1.17157	0.888683	0.717691	0.0284864	0.266203	0.548817	0.932625	0.596111	-1.06576	1.28066	1.13053	1.52929	0.753628	0.781868	1.51029	0.0472338	0.34448	-0.111692	-0.0645318	-0.0969216	0.0274091	0.0852805	-0.242376	-0.0681981	-0.650614	0.585677	0.564696	0.322944	1.55659	1.24379	1.4859	0.543087	0.186145	1.10779	-0.128345	1.1107	0.510969
PSMA6	1.76699	1.19856	0.358727	1.22145	-0.139223	0.376888	-0.228499	1.81506	1.30284	0.471737	1.12509	0.432337	0.646343	0.969588	0.476447	1.76488	0.820325	0.975683	0.379957	0.0244877	0.716635	0.776743	0.424939	0.190749	0.0951124	0.590081	-0.138923	1.37429	1.19937	1.45742	1.19445	1.46121	1.42767	1.67254	1.32362	1.2915	1.47926	0.235687	0.354093	0.552508	0.641658	0.553302	0.345894	0.424296	0.323697	0.379061	0.232493	0.480176	0.442559
PSMD6	0.997447	0.688592	-0.552046	0.78175	-0.234052	0.0278976	-0.132726	0.754213	0.751972	0.526413	0.335718	-0.237039	-0.00784452	0.313894	-0.073877	0.873284	0.304975	0.180111	-0.465371	-0.331869	-0.634226	-0.203467	-0.385066	-0.569445	-0.949655	-0.411586	-0.980668	0.42924	0.590745	0.767343	0.505161	0.809004	0.693449	1.2766	0.466452	0.111649	0.37198	-0.737253	-0.618617	-0.0444002	-0.198396	-0.242441	-0.224051	-0.556593	-0.51135	-0.202293	-0.607421	-0.301905	-0.302191
PTBP2	0.9476	1.25721	0.687898	1.16279	1.53036	1.50998	0.656272	1.1899	1.12071	0.664552	0.408012	0.591794	0.57415	0.744607	1.05323	0.92638	1.66239	1.39415	0.722645	0.762769	-0.682644	0.172218	-0.40364	-0.0988486	-1.37711	-0.0331731	0.527828	0.798548	1.17568	1.46203	1.49926	1.30099	1.34026	1.56721	0.415574	0.790085	0.486368	0.144396	0.378831	0.710562	0.293661	0.361227	0.582228	0.20292	-0.108546	1.01582	0.303203	0.251095	1.45592
PTN	1.6887	1.25738	2.54504	1.11594	1.45199	1.66178	2.05173	1.34268	1.18974	1.48255	0.952487	2.79401	1.80527	1.75599	1.93354	1.55759	0.822413	0.909224	1.78072	1.75529	0.0855661	2.60158	2.31067	1.0999	2.49888	2.86573	1.45211	0.74766	2.26212	1.88025	1.49607	1.13488	1.47771	1.16804	0.83018	0.513199	0.596631	1.93553	2.57824	1.28326	2.09542	1.89103	2.05218	2.25763	1.8268	1.9091	2.52509	0.854796	1.90925
PTPRG	0.583303	0.732129	1.71825	0.72801	1.05641	1.01379	1.16544	0.501238	0.802707	0.723814	0.455243	1.42264	1.15697	1.09486	1.49528	0.675972	0.780208	0.759439	1.45649	1.17693	1.25186	1.82109	1.80217	0.832074	2.09598	1.69078	1.73755	0.414514	0.926085	0.728961	0.881408	0.421866	0.874247	1.03043	0.684329	0.406688	0.101503	1.20885	1.19215	1.00543	1.49623	0.433089	1.54903	0.894499	1.26055	1.07251	0.81618	2.13283	1.01538
PVRL3	1.65146	1.49798	1.33963	1.53682	1.39662	1.37762	1.32003	1.56509	1.49214	1.36556	0.980697	1.47659	1.14929	1.30559	1.33424	1.44672	1.41203	1.35215	1.39949	1.28462	-0.80032	1.30802	1.46096	-0.102029	1.42211	1.51262	0.202977	1.59214	0.944135	1.84121	1.64829	1.71383	1.78767	1.60335	1.09836	1.49676	1.37722	0.60306	0.778415	0.825479	0.953759	0.808913	0.782467	1.19678	0.881313	0.973251	0.486336	1.22098	0.618064
PYGL	-0.218078	-0.120929	1.18283	-0.263004	0.166217	0.559921	0.271663	-0.401526	-0.025862	0.100369	-0.0210232	0.500961	0.760266	0.386523	0.41781	0.185494	-0.463847	-0.304248	0.875551	0.285157	-0.409282	0.744108	0.50498	-0.0533229	1.20806	0.596513	1.44799	0.0784676	-0.0649111	-0.463364	-0.404603	-0.431859	-0.432084	-0.222538	0.898028	0.183624	0.246296	0.608352	0.662261	0.652439	-0.132177	0.0920911	0.755861	0.279716	0.667815	0.390861	0.623386	0.54728	0.457869
RAB11FIP5	0.0274394	0.636767	-0.675746	0.449024	-0.763836	-0.531407	-0.729891	0.395028	0.42667	0.690302	1.27615	-0.110622	0.27287	0.191064	-0.075832	0.295192	0.367814	0.354212	-1.24853	-0.754015	-0.620053	-1.26955	-0.542004	-0.71877	-1.18873	-0.806513	-0.536017	0.764829	0.873671	0.725182	0.774063	0.84921	0.637351	0.846402	0.740073	0.807991	0.93238	-0.702097	-0.215768	-0.162421	-0.51284	-0.573054	1.8468	-0.320504	-0.425575	-0.119895	-0.398772	-0.680501	-0.591196
RAB28	0.640002	1.02563	0.27056	0.718856	0.488733	0.876951	0.155719	0.778838	1.13161	-0.110863	0.23349	0.209681	-0.0384716	0.00522352	0.58622	0.307606	0.783823	0.671955	0.200896	0.171613	-0.341798	-0.279357	-0.187299	-0.720425	-0.643863	-0.224397	-0.315823	0.536945	0.681201	0.682839	0.676678	0.848604	0.515476	1.23687	0.496846	0.318423	0.339452	-0.539375	-0.414227	-0.0968858	0.00786374	-0.115763	0.572542	-0.137787	-0.174156	0.239002	-0.0134648	0.261641	0.0576149
RAD17	0.883142	1.07047	0.401616	1.08097	1.27129	1.14951	0.575816	1.03202	1.27089	0.492496	0.215947	0.341941	0.26552	0.595982	0.907815	0.884692	1.30772	1.35091	0.563176	0.740856	-0.659687	0.350811	0.188598	-0.547973	-0.0845105	0.48917	-0.903077	0.734155	0.724435	0.901872	1.19538	1.10245	1.04787	1.4845	0.772306	0.413517	0.582428	0.151588	0.000221055	0.193403	0.0656781	-0.221437	0.515613	0.485907	0.286009	0.762835	0.0188215	0.136444	0.34235
RAD9B	0.744115	0.709362	-0.145755	0.596098	1.62595	1.78173	0.167573	0.931478	0.915059	0.304463	0.29929	-0.379314	-0.0516166	-0.112596	0.518933	0.652625	1.07861	1.04768	0.551444	0.337901	-2.03593	-0.040991	-0.902985	-1.41026	-1.7534	-0.51044	-2.18417	0.352514	-1.1065	1.11341	1.07909	1.44854	1.45208	1.00654	0.548985	0.82923	0.582023	0.619293	0.619293	-0.837458	-1.17387	0.619293	-1.90051	-1.3045	0.619293	0.299717	-1.24365	-1.75819	-0.631794
RAI14	1.25625	0.194807	0.603782	0.578367	-0.0212855	0.148291	-0.274194	1.14227	0.816565	0.878822	0.542282	1.00514	1.09892	0.833	0.339693	1.54169	0.405145	0.299411	0.573592	-0.089287	0.0465854	0.822016	0.9301	1.6271	0.943097	0.724421	1.4837	0.725991	0.473051	0.075347	0.1425	-0.107303	0.0350732	0.142715	0.847724	0.57648	0.198781	1.13531	1.18512	0.622886	0.857518	1.38449	0.703924	0.690356	0.840057	0.0846224	1.07981	0.969963	0.793626
RALB	0.566	0.624336	0.927864	0.543717	0.571408	0.937708	0.321532	0.62488	0.78026	-0.00343394	0.700861	1.01824	0.697449	0.71725	0.851581	0.618821	0.392824	0.57825	0.789638	0.802382	0.784201	1.89741	1.52609	0.612101	2.08438	1.45446	1.26226	0.894129	-0.173737	0.451116	0.367505	0.396527	0.498648	0.132844	0.267962	0.508704	0.766536	0.243997	0.243997	0.243997	0.618175	0.243997	0.977862	1.5994	1.71017	1.12704	1.0222	0.857746	0.775572
RANBP17	1.27386	0.601821	0.258666	0.861896	0.670359	0.665859	0.338444	1.27738	0.887981	0.495201	0.735961	0.489296	0.132893	0.583705	0.433099	1.13803	0.818831	0.643877	0.773414	0.542638	-0.370696	0.308617	-0.481997	-1.10698	-0.998174	-0.501356	-1.75115	1.16451	0.639666	0.887828	0.907779	1.03222	1.35462	1.1319	1.05092	0.891478	1.26888	0.0993545	-0.0131145	0.125409	-0.126294	-0.442555	-0.139981	0.152647	-0.0828649	0.283169	-0.261548	-0.515882	0.353682
RANBP9	1.45082	1.44932	0.553962	1.35182	1.06847	0.981613	0.642068	1.46381	1.49889	1.03491	1.15028	0.829287	0.927542	0.968604	1.14338	1.49151	1.40425	1.41807	0.556806	0.810917	-0.300663	0.55753	0.352203	-0.364129	-0.360669	0.524359	-0.302294	1.33897	1.37207	1.52709	1.48869	1.40636	1.47879	1.79878	1.27075	1.23157	1.25329	0.323893	0.634899	0.841501	0.79039	0.697907	0.647255	0.624532	0.292114	0.842895	0.212189	0.449804	0.656659
RANGAP1	0.332236	-0.14456	-0.158855	0.390128	0.106576	0.00848739	-0.221221	0.455214	0.238617	-0.00536717	1.30282	0.425383	0.132105	0.0235815	-0.31433	0.5952	-0.132713	0.0209503	-0.196798	-0.0336255	-1.25614	0.0483459	0.395689	-0.805833	0.53471	0.344609	-1.35286	0.773151	0.464343	0.725714	0.712431	0.920802	0.740508	0.614065	1.27099	0.840519	1.53236	-0.527717	-0.534248	-0.554766	-0.620698	-1.12464	-0.0155441	0.000606157	-0.330471	-0.238984	-0.256628	-0.0445919	-0.0755572
RAP1A	0.482587	0.334787	1.03591	0.433566	0.709152	0.802791	0.646705	0.391195	0.348423	-0.0691643	-0.135687	0.541993	0.803207	0.607179	0.763822	0.38744	0.181483	0.274705	0.999066	0.550546	1.31702	1.15567	1.30207	1.90269	1.3653	1.15338	2.02759	0.423367	0.228119	0.17992	-0.0866068	0.0509917	0.226305	0.155865	0.701768	0.427596	0.203544	0.848397	1.05514	0.988308	1.24651	-0.429107	1.24008	0.834807	0.888392	0.896242	0.839588	1.38786	0.763948
RBBP8	1.25215	1.06345	0.589672	0.687541	1.61249	1.64282	0.904541	0.885767	1.16722	0.544741	-0.204041	0.330802	0.406249	0.540041	1.1761	1.01171	1.03824	1.30218	0.790943	0.946347	0.65929	0.812843	-0.412484	0.732673	-0.652906	0.141199	-0.129366	0.850272	1.23888	0.985442	0.948129	1.14025	0.994548	1.19716	0.482802	0.781006	0.664569	0.184768	0.726865	0.922966	0.30219	0.604082	0.0855784	0.309517	0.241625	1.46275	0.213049	0.481431	1.00625
RBL2	0.817026	0.511813	-0.34509	0.59709	0.490648	0.99627	-0.045365	0.994008	0.341756	-0.0546029	0.260794	-0.35093	-0.233958	-0.00321454	-0.0256497	0.775608	0.68119	0.360121	0.170283	0.164088	0.110684	-0.220127	-0.746683	0.0656118	-1.66402	-0.767046	-0.406578	0.631204	0.121334	0.778303	1.08393	0.693457	0.786722	1.10469	0.852486	0.751236	0.805542	-0.663602	-0.295686	-0.134548	-0.390191	-0.315243	-0.343878	-0.277151	-0.654918	-0.171525	-0.34556	-0.169257	-0.176112
RCN1	0.10201	-0.168097	0.744793	0.126998	0.99768	1.05714	0.833281	0.0125557	0.354201	0.422199	-0.00578098	0.795025	0.816732	0.592719	0.58327	0.265861	0.011476	0.234567	1.31554	0.962372	2.51901	1.35531	1.33153	1.51659	1.16163	1.38711	1.67498	0.960646	0.581874	0.159994	-0.00935498	-0.0027861	0.0562877	0.197221	0.727844	0.819179	0.343196	1.21528	1.10122	0.681832	0.382095	0.961076	0.636629	1.01741	1.15959	0.485355	1.21178	0.755645	1.22404
RCN2	0.678073	0.584393	-0.38588	0.778606	0.605771	0.771572	0.165259	0.846652	0.890488	0.274602	0.561609	0.159109	0.252507	0.105205	0.243365	0.857153	0.915545	1.11249	-0.0802505	0.144927	1.14641	-0.0844185	-0.46943	0.777201	-0.478643	-0.380986	-1.00898	0.291636	1.01551	1.06258	1.01831	1.04517	1.00162	1.01622	-0.0166998	0.351819	0.084453	-0.147882	-0.157811	0.00926601	-0.212727	-0.322396	0.169208	0.0146507	-0.085513	0.833621	-0.184259	-0.034928	-0.14772
RDH11	0.543249	0.491888	1.27619	0.546392	1.22771	1.49554	0.987469	0.741844	0.681367	0.489286	0.681496	1.23744	1.00784	0.702057	1.25488	0.873256	0.601161	0.788288	1.16839	1.13554	1.7855	1.88911	1.66515	1.42666	1.77011	1.65733	0.504135	0.521805	1.11289	0.592474	0.668855	0.748456	0.703222	0.815268	0.330568	0.456584	0.117631	1.22595	0.817073	0.90654	1.90957	1.30219	1.14588	1.37702	1.44253	1.1765	-0.0552407	1.45899	1.0322
RFX2	0.952947	1.22455	-0.192318	1.08224	0.103398	0.306797	0.263582	1.19151	1.11166	1.45722	1.87969	0.678728	1.12078	0.743922	0.699355	1.29734	1.18689	1.24232	-0.424231	-0.147248	-1.80653	-0.540037	-0.625763	-0.904469	-1.69844	-0.364921	0.342174	1.69533	1.33605	1.69435	1.57619	1.58562	1.47712	1.64104	1.44105	1.50826	1.73378	0.0524584	0.436979	0.673348	-0.294062	0.216755	0.144495	-0.0934282	0.135709	0.370894	-0.0875182	-0.389261	0.0166368
RFX4	1.51661	1.5073	0.332786	1.34867	0.235055	0.331245	0.332407	1.45493	1.33769	0.963781	1.35613	0.948744	0.820173	0.989471	0.886579	1.40547	1.435	1.25484	-0.329546	-0.513274	-1.4449	-0.893115	0.248858	-1.78232	-2.19032	0.281765	-1.72602	1.47456	-0.300268	1.56	1.35193	1.6761	1.5376	1.41092	1.13917	1.427	1.54807	-0.141303	-0.341516	0.321603	-0.190893	-0.795259	0.773393	0.549945	-0.294767	0.150127	-0.389356	-0.40118	-0.270213
RGN	-0.803585	-0.759822	0.828719	-0.779572	-0.101128	-0.440188	-0.0445818	-0.668425	-0.715421	-0.753381	-0.178224	0.471517	0.491225	0.154858	-0.203581	-0.475097	-0.77242	-0.284099	1.27847	0.453034	0.0730611	1.12535	1.2784	1.1203	0.824455	1.25894	0.716669	-1.02179	-0.29089	-0.0379269	0.0978235	-0.452023	-0.367998	-0.0989347	-1.15231	-1.42935	-1.14533	-0.851893	-0.851893	-0.851893	-0.851893	-0.851893	0.728894	0.08316	0.346361	0.658394	0.818104	1.50456	0.638777
RGS22	2.35366	1.79409	1.59517	2.10726	0.976457	0.865363	0.581011	2.46512	2.21587	2.01714	1.57101	1.86726	1.77272	1.76098	1.58499	2.53505	1.81172	1.63736	1.24794	0.748909	0.0792246	1.15229	1.49374	0.129209	0.399032	1.49187	-0.251242	2.28375	1.17673	2.41488	2.31195	2.21338	2.15611	1.93322	2.12917	2.27586	2.47578	1.32098	1.49165	2.2077	1.87638	2.39972	1.05596	1.30517	1.19689	0.746431	2.05393	1.60746	1.19771
RGS5	1.2995	1.48387	2.02899	1.73939	2.05787	2.03107	2.10615	1.51041	1.7768	2.02753	0.342221	1.8726	1.90028	1.65214	1.92032	1.73392	1.44954	1.36221	2.27445	1.86411	1.36296	2.09797	2.16027	1.24433	2.31099	2.49058	2.64723	1.34493	2.00349	1.46144	1.88531	1.39706	1.5905	1.5826	1.50458	1.19534	0.680113	2.0067	1.57746	1.82117	1.52235	0.817705	1.67211	2.31433	1.99948	1.52338	2.28954	1.85499	1.96029
RHOJ	0.235428	0.306398	1.40388	0.171742	0.44471	0.65295	0.667515	0.00889024	0.357721	0.533788	0.163737	0.967418	1.36483	1.10693	0.598719	0.504821	-0.0945423	0.136335	1.35993	0.637568	1.91793	1.40602	1.52091	1.60568	1.2355	0.749286	2.40577	0.724425	0.474855	0.170311	0.293413	0.0132638	0.00979311	0.176853	0.572938	0.462904	0.0740114	1.26529	0.0900185	0.0900185	1.13586	0.0900185	0.958637	0.785589	1.167	0.135188	1.27292	1.91986	1.05176
RIN2	-0.307546	-0.280787	0.757204	-0.164126	-0.0409079	0.000787535	0.560254	-0.57519	0.0170631	0.0957396	-0.166598	0.530355	1.08854	0.654077	0.239678	-0.169259	-0.0166284	0.0372079	0.643441	0.171746	1.3576	0.806829	0.819267	1.52299	0.636594	0.574619	1.92706	-0.0401047	-0.0972651	-0.243171	-0.119931	-0.198306	-0.290858	-0.206588	0.0805816	-0.0431853	-0.386273	0.292553	0.456335	0.292553	-0.492825	-0.301117	0.71702	0.292553	0.279662	-0.511809	0.292553	0.292553	0.824382
RIPK1	-0.0607884	-0.190346	0.571913	-0.09285	0.420343	0.39254	0.162547	0.0664594	0.0588539	-0.369677	0.173369	0.169449	0.503991	0.251111	0.326583	0.24782	-0.236298	0.118614	0.920656	0.96491	1.11042	0.970625	0.924111	1.2224	0.807154	0.846118	1.18701	0.10703	-0.38063	-0.202288	-0.0280844	-0.295635	-0.0213923	0.0971354	-0.287745	-0.00785775	-0.227907	1.00976	0.509662	0.339897	0.169928	0.392381	0.360756	0.634406	0.657872	0.548201	0.910895	0.731115	0.81206
RMND5B	0.787151	0.779839	-0.164121	0.683912	-0.128285	0.10906	-0.176487	0.678265	0.673555	0.327344	1.2263	0.0596382	0.37277	0.659919	0.116394	0.757546	0.502974	0.428748	-0.423103	-0.0897432	-0.145268	-0.188806	-0.0646556	0.0506366	-0.627555	-0.245344	-0.131143	0.986072	-0.354192	0.880789	0.852553	0.924731	0.889524	0.559185	0.756815	0.839416	1.05014	0.0992607	0.262155	0.364534	0.110759	0.0497516	0.0667555	0.416638	0.144998	0.333956	0.265264	0.136929	0.150727
RND2	1.15842	0.708038	-0.176955	0.505852	-0.177969	0.011116	-0.634303	0.910839	0.63397	0.942258	1.37656	0.286362	0.476727	0.500553	-0.304269	1.30692	-0.0142435	0.295471	-0.402096	-0.288385	-0.799132	0.406089	0.442091	-0.842339	1.24416	0.678462	-0.943467	1.47924	0.216643	1.48277	0.753113	1.24408	1.23278	1.25675	1.60175	1.39186	1.92053	0.498293	0.438583	0.984438	0.919442	0.369332	0.420874	0.318375	0.13144	-0.3955	-0.500299	-0.523345	-0.436578
RNF111	0.336629	0.480222	0.589307	1.06132	0.63577	0.732087	0.35928	0.530649	0.983926	0.612987	0.599846	0.765933	0.0329148	0.25364	0.17442	0.425954	0.480918	0.462311	0.303058	0.443862	0.765637	0.532576	1.02717	0.549837	1.47331	1.16491	0.563961	0.540441	-2.61347	0.536348	0.554817	0.471942	0.59109	0.79573	0.733093	0.644694	0.291985	1.3354	0.961498	0.751594	1.27436	1.12585	0.830807	0.532021	0.821567	0.281748	0.771841	1.15371	0.788486
RNF138	0.716528	0.26849	-0.0688943	0.859536	1.27336	1.00393	0.711332	0.687868	0.665689	1.35388	-0.10539	0.0977923	0.0166439	-0.125117	0.227143	0.470356	0.554564	1.06592	-0.0394552	0.465806	-1.98038	-0.19968	-0.982587	-1.73804	-0.865598	-0.354993	-0.946566	0.982222	0.357395	1.09285	1.02016	1.13104	1.1267	0.978883	0.957947	1.2249	1.13469	-0.716687	-0.185825	0.240966	-0.471018	-0.435594	-0.177362	-0.588349	-0.785175	0.811799	-0.901925	-0.685233	0.309519
RNF168	0.976837	-0.66649	0.196408	0.096639	0.543298	0.421993	0.289492	1.15654	0.418752	-0.064314	0.21549	0.181824	0.3555	0.0651459	0.3225	1.21062	0.199087	0.177224	0.850408	0.562515	-0.381557	0.876142	-0.547148	0.0899554	-0.935704	-0.59376	0.790274	1.44774	0.826917	1.61678	1.3282	1.58399	1.35852	1.2333	1.4279	1.65403	1.90412	0.0613805	-0.0137273	-0.108252	0.0106871	-0.153104	0.0202185	0.701056	0.0857132	-0.00121312	-0.724357	-0.68672	-1.1886
RNF17	1.14799	1.70896	0.535382	1.26601	1.07692	0.824994	0.483391	1.5346	1.26722	0.469083	0.589788	0.478481	0.25338	0.640179	1.10006	1.01125	1.53741	1.28505	0.517514	0.450022	-2.17285	0.182539	-0.370816	-2.06824	-2.3825	-0.514498	-2.08814	1.1579	-0.043777	1.334	1.37569	1.46342	1.50465	1.24417	1.01326	1.2791	1.33321	-0.361771	-0.0230104	0.440447	-0.487196	-0.291222	-0.818198	0.0939678	-0.34979	1.09573	-0.639612	-0.891122	0.224391
RNF32	1.3487	1.51267	-0.461181	1.05818	-0.570259	-0.425578	-0.513446	1.27425	1.03445	0.930708	0.774827	0.268384	0.17153	0.534831	0.238526	1.25591	1.26389	1.08212	-1.14034	-1.25218	-0.872542	-1.17485	-0.851368	-1.75869	-2.65733	-0.722614	-2.54678	0.799866	-0.34447	1.15136	1.11872	1.21015	1.17229	0.795929	0.722592	1.13692	0.889451	-1.50604	1.33775	-1.01217	1.33775	1.33775	-1.25003	-0.755084	-1.22434	-0.489246	-1.30768	-1.29943	-1.11186
RNF6	1.18181	1.11903	0.106456	0.871329	0.521128	0.549316	0.383653	1.36258	1.02913	0.653171	0.0368691	0.411454	0.201109	0.263417	0.667985	0.960062	1.10791	0.873986	0.00028749	-0.267564	-0.00180603	0.214529	-0.209237	0.0393057	-0.445417	0.130004	-0.344463	1.00845	0.123008	0.906448	0.998107	0.974843	0.796339	1.03995	0.597801	0.812261	0.959538	0.145384	0.223785	0.577594	0.850959	0.557812	0.576305	-0.0283003	-0.118338	0.412985	-0.16812	0.503307	0.240019
ROBO4	-0.409327	0.0300916	0.401232	0.237559	0.127171	0.169214	0.357838	-0.0519672	-0.108303	0.755779	0.255273	0.465447	0.69478	0.20116	0.169079	-0.338058	0.0488967	0.173913	0.654789	0.408127	0.318351	-0.186299	0.401333	0.435811	0.947955	0.312834	2.88408	0.496592	-2.07247	-0.166933	-0.0929081	0.0607059	0.144178	0.0166839	0.374897	0.331768	0.0229877	0.532895	0.401494	0.254751	0.384074	1.22198	0.234983	0.811756	0.608293	0.379217	1.06587	0.530423	0.677855
ROCK2	0.640218	0.548331	1.07136	0.366453	1.19171	1.05785	0.605177	0.590064	0.679232	-0.0919088	-0.335321	0.594846	0.649092	0.530538	1.1115	0.774724	0.647299	0.739713	1.20892	0.885101	1.27422	1.11003	0.599001	1.54458	0.550196	1.08349	2.12964	0.500165	1.15599	0.235474	0.293941	0.180787	0.120605	0.358211	0.372161	0.330067	0.0286175	0.985203	1.22602	-0.433012	0.465951	1.1907	0.467825	0.892076	0.501981	0.340155	1.28865	1.13977	1.05388
ROPN1L	2.12288	1.95218	0.282295	1.90321	-0.898401	-0.409947	-0.258092	2.04845	1.92768	1.50946	2.17802	1.34145	1.30905	1.56671	1.10265	2.08276	1.82749	1.49343	-0.99214	-1.14003	-2.95681	-1.09469	0.446459	-3.66529	-4.65917	0.311939	-2.54968	2.23823	1.69099	2.45082	2.29709	2.39321	2.45066	1.55676	1.61517	2.3729	2.17385	-0.883712	-0.212659	0.39941	-1.30533	-1.48002	-0.534485	0.375733	-0.573722	0.393724	-0.767812	-0.871606	-0.410724
RPP38	1.34506	-0.368717	-0.486967	0.5356	-0.242933	0.115174	-0.418975	0.724675	0.752673	-0.0593624	0.756519	0.137377	0.291779	0.390474	-0.317022	1.27894	-0.356118	-0.287178	-0.386972	-0.205607	-0.316949	-0.177704	-0.334806	-0.270551	-0.852614	-0.66043	-0.448717	0.759925	0.715739	0.858086	0.615896	0.853914	0.80657	1.04072	0.678027	0.900226	1.01286	-0.281997	0.0757616	0.105255	0.0912944	0.115032	0.0438518	0.0188137	-0.112586	0.0598326	-0.250485	-0.352299	-0.267249
S100A11	0.00975374	0.217185	0.607191	0.182985	0.668774	0.669978	0.868993	-0.237149	0.59261	0.686184	0.216257	0.558379	0.613991	0.292032	0.486682	-0.0853903	-0.122344	0.416285	0.379413	0.396962	2.01299	0.508411	1.45787	1.82498	1.21667	1.48653	1.85304	1.4269	0.324372	-0.0185293	0.115282	-0.29602	-0.304779	0.166244	1.15056	1.42874	0.918802	1.33123	0.623685	0.618573	-0.014061	0.626697	0.742885	0.839291	0.954399	0.435414	0.71986	1.01564	0.963802
SAMD9L	-0.54933	-0.472802	1.3464	-0.641755	0.592405	0.250488	-0.113487	-0.51537	-0.326979	-0.357789	-1.18246	0.732481	0.528976	0.326966	0.600045	-0.537539	-0.190202	0.220099	0.973775	0.118882	0.904443	0.762928	1.36609	0.93017	1.2706	1.59773	2.03737	-0.0526421	0.0671287	-0.79623	-0.54753	-0.705729	-0.676034	-0.900518	-0.248742	-0.268755	-0.511334	-0.552344	-0.552344	-0.552344	-0.552344	-0.552344	1.528	0.671678	0.756615	0.859849	-0.552344	1.67607	1.75608
SBF1	0.387514	0.0412053	-0.376365	0.282959	-0.104338	0.137063	0.19863	0.069119	0.17095	0.492564	1.15094	-0.0635051	0.227785	0.150843	-0.0648515	0.171842	0.29376	0.202197	-0.440518	0.220892	-1.49548	-0.480509	-0.66798	-1.23359	-0.549239	-0.467409	-0.809831	0.354419	0.4947	0.552601	0.524859	0.76728	0.674631	0.551385	0.383311	0.438915	0.776499	-0.439762	-0.0252419	-0.104457	-0.365627	-0.661205	-0.422284	-0.284725	-0.473444	0.0626401	-0.219565	-0.0555135	0.195089
SCARA3	-0.157752	-0.25935	0.168323	-0.0459664	-0.00230601	0.0592814	0.110394	-0.50652	-0.207701	0.085569	0.116815	0.0938047	0.377137	0.116955	-0.0371877	-0.18638	-0.108929	0.0154315	0.176165	0.0601736	1.59421	0.442634	0.29946	1.4703	0.646851	0.374022	1.9388	0.461161	-1.07187	0.0866905	0.152684	-0.0135878	-0.208129	-0.193632	-0.283639	0.0784302	0.0154973	0.276173	0.565425	0.409097	0.243265	0.728875	0.244284	0.520392	0.258821	0.247853	0.916902	0.255424	0.502146
SCCPDH	1.44958	1.46633	0.297538	1.44732	-0.321506	-0.216256	-0.13147	1.70502	1.3016	0.622766	1.29205	0.898591	0.785593	1.16821	0.794432	1.66467	1.1149	1.10792	-0.119626	-0.327607	-1.35576	0.302458	0.369498	-1.72674	-0.17326	0.140228	-1.39521	1.47067	1.20195	1.77729	1.50559	1.65524	1.66801	1.89723	0.989561	1.07739	1.44278	-0.181891	-0.0779798	0.0826888	-0.075024	-0.276135	-0.276695	0.354536	-0.053923	0.257744	-0.436812	-0.230699	0.0881291
SCN7A	-0.35883	-0.0174396	1.37161	-0.277653	-0.135689	-0.472425	-0.239341	-0.0637172	-0.143629	-0.054624	-0.934847	0.401852	-0.128829	-0.067252	0.254606	-0.132294	-0.465639	-0.454133	1.14393	0.141855	1.40843	0.693299	1.09776	1.06401	0.839289	0.688042	1.245	-0.488642	-0.227516	0.23268	0.0624195	-0.201714	-0.239765	0.171593	-0.504323	-0.518576	-0.520351	0.22028	0.22028	0.22028	0.0449581	0.22028	0.669129	-0.180051	0.22028	-0.69039	0.95289	1.33787	0.714717
SENP1	1.56645	1.72057	0.677507	1.63824	1.25102	1.2925	0.805133	1.69697	1.66586	0.872106	1.26119	1.09953	0.968853	1.29141	1.32841	1.47622	1.71104	1.63418	0.458044	0.806001	-0.988465	0.0475579	0.400703	-1.08403	-1.07261	0.381001	-0.747408	1.55938	1.08212	1.78357	1.82234	1.72532	1.85362	1.8865	0.868512	1.28701	1.34922	0.026058	0.121317	0.866584	0.29612	0.22708	0.468204	0.508322	0.548391	1.01167	-0.11061	-0.0281181	0.317362
SENP2	0.776228	0.708781	-0.349827	0.530436	0.124431	0.507286	-0.423644	1.00568	0.434949	-0.194202	0.480021	0.0545665	0.0257637	0.191192	-0.0189876	0.9024	0.527341	0.664123	-0.300097	-0.133071	0.0595375	0.08453	-0.577095	-0.180205	-1.03338	-0.490563	-1.16938	0.519017	0.532779	0.782833	0.690879	0.819462	0.938961	1.15632	0.912554	0.500482	0.809887	-0.678483	-0.555071	-0.401932	-0.464744	1.16062	-0.416072	-0.544593	-0.680644	-0.41474	-0.482118	-0.354958	-0.50448
SERPINB1	-0.117615	-0.471885	0.400526	-0.656439	0.127241	0.526494	0.0480109	-0.213419	-0.325834	-0.838306	-0.0774084	0.152326	0.684762	0.39426	0.147964	0.0651445	-0.196184	-0.205623	0.822506	0.458364	1.88808	1.28982	1.22376	1.56097	1.04446	1.05585	1.26867	0.448688	-0.508882	-0.866557	-0.775432	-0.85517	-0.158785	-0.151872	0.326313	0.651115	-0.0266847	0.470239	-0.609136	0.840513	0.888309	1.42368	0.788008	0.485004	0.817838	0.37174	0.429957	0.657197	0.284122
SERPINH1	-0.230725	0.156223	0.994092	0.440147	0.72235	0.881953	0.640831	0.0359443	0.332212	0.45295	0.837796	0.594172	1.28108	0.939673	0.85137	0.171881	0.237714	0.337571	0.786923	0.933217	-0.394253	1.28609	1.1717	0.630755	1.46722	0.929176	1.66168	0.635528	0.456468	0.271688	0.345727	0.0761207	0.393124	-0.571149	-0.089701	0.508274	0.0969201	1.37907	0.662299	0.325386	0.564747	0.853708	0.379678	1.18802	0.854863	1.10752	1.02238	0.845081	0.574597
SESN3	0.213179	-0.115589	0.933081	0.184526	-0.955805	-0.456809	-0.481697	0.57895	0.328309	-0.180509	-0.096124	1.14138	0.59829	0.867205	0.425489	0.605928	-0.0922	-0.182614	1.05877	-0.113302	2.17976	1.22598	1.17789	0.34031	1.54629	0.5239	0.69047	1.55163	-0.0860958	1.41851	1.31839	1.64475	1.68471	1.52711	1.62072	1.45257	1.87904	-0.0404486	-0.31378	0.132433	0.127196	-0.917325	0.0171088	-0.0630322	-0.164957	0.0414236	-0.595265	-0.737215	-0.625699
SETBP1	-0.0571496	-0.0191937	0.96949	-0.0421941	0.443061	0.155196	0.538091	0.296053	0.130813	0.347282	0.395306	0.913704	0.813442	0.604423	0.691641	0.492916	-0.0804296	0.113955	1.32705	0.703857	2.39983	1.35183	1.05655	2.30851	1.51048	1.35015	2.16065	-0.195766	1.22757	0.547437	0.642538	0.297398	0.411187	0.500131	0.122962	-0.361431	-0.50633	1.19671	1.04382	1.01762	0.455517	1.55963	0.56219	0.964452	1.08821	0.412566	1.23579	0.976874	0.924948
SFMBT1	1.10546	1.33767	-0.254973	0.968043	0.0340214	0.349114	-0.411328	1.32493	0.873688	0.573795	1.46108	0.467166	0.528261	0.715788	0.490279	1.28853	1.03475	1.01819	-0.327616	-0.273903	-0.122699	-0.579081	-0.573119	-0.470331	-1.59664	-0.385286	-1.61951	1.09062	1.1323	1.30254	1.44715	1.32288	1.10249	1.2833	0.813535	0.818402	1.05973	-0.221281	0.105001	0.443062	0.128414	-0.363806	0.0461561	0.087913	0.0416183	0.483256	-0.710567	-0.493243	-0.080925
SFT2D2	-0.117162	0.324924	0.703673	0.335224	0.462855	0.0848589	0.87774	0.189453	0.447542	-0.298952	0.0048786	0.686825	0.393873	0.520595	0.293447	0.443641	-0.0978223	0.231666	1.32248	0.71486	0.517809	1.31596	1.57699	-0.591908	0.889774	1.31359	1.3752	1.25603	0.779888	1.16147	1.18918	1.36989	1.00019	1.42381	1.39338	1.1333	1.41794	-0.130697	-0.110535	0.0548662	0.080583	-0.271933	0.193176	-0.26998	-0.27825	-0.059121	1.82475	0.0858677	0.145357
SGOL2	1.56212	1.21354	0.115413	0.667677	1.14012	1.14438	0.427613	1.67591	1.16259	0.418335	-0.0693738	0.553548	-0.0204468	0.406153	1.1169	0.847659	1.27506	1.21806	0.0740478	0.147739	-1.87567	-0.172157	-0.954264	-1.36599	-2.55295	-0.0839878	-1.7655	0.968192	0.763384	1.46846	1.56528	1.25288	1.24885	1.75125	0.543168	1.13269	0.67036	-0.410671	-0.166124	0.304251	-0.15867	-0.180505	-0.120754	-0.262023	-0.52393	0.910276	-0.566527	-0.723404	-0.183829
SGSH	-0.671854	0.00401354	0.688883	0.199932	0.240908	0.164006	0.452742	-0.500232	-0.0208941	0.374297	0.208438	0.381437	0.836754	0.629469	0.260501	-0.0179503	0.323018	0.502792	0.496881	0.379724	0.602487	0.791757	0.886023	0.996533	1.27336	0.9174	1.28842	-0.00659545	0.619484	-0.122842	-0.0706107	-0.0793982	-0.142208	-0.289414	-0.19778	0.0627123	-0.274056	0.76002	0.739759	0.734303	0.571377	0.645188	0.737918	0.68655	0.829745	0.673661	0.964085	0.693859	0.190687
SH3BGRL	1.64457	1.74674	2.27673	1.73128	2.17128	2.19006	1.70675	1.37902	1.91168	1.49306	0.275011	2.01005	1.90455	1.67997	2.25362	1.60191	1.90916	2.01005	1.9046	1.56197	2.25988	2.34503	2.48194	2.48243	2.78822	2.73727	3.02216	0.981206	1.16349	1.69241	1.76882	1.48339	1.80955	2.23138	1.26104	0.965532	0.54354	2.08432	2.16581	1.95868	2.2118	2.3577	2.33436	2.04394	2.03493	1.59108	1.93215	2.24524	1.75112
SH3GL3	1.29483	0.130691	-0.5802	1.28225	-1.14656	-0.657917	-0.745942	1.32655	1.05878	0.939946	1.56904	0.804496	0.720484	0.527442	-0.687742	1.60776	-0.0626483	-0.211255	-0.816529	-0.756108	-1.18051	-0.593119	-0.86762	-1.60803	-1.12842	-0.667773	-1.36247	1.37486	0.580856	1.60461	1.05278	1.3734	1.54355	1.73537	1.58333	1.32895	1.72115	-0.383348	-0.210285	-0.114612	0.350522	-0.27037	-0.25351	-0.203004	-0.531151	-0.299524	-0.760828	-0.438087	-0.581895
SH3GLB1	1.08021	1.24878	0.00816903	0.949182	0.34864	0.00673026	0.148883	1.10705	0.912952	0.873026	0.406952	0.368566	0.296165	0.355459	0.503567	1.15245	0.882711	0.581064	-0.0297359	-0.286482	-0.362124	-0.0271894	0.182541	-0.434521	-0.141515	0.426257	0.223725	1.1048	0.777988	1.09118	1.02146	1.17573	1.18744	1.43173	0.935366	0.884643	1.08214	-0.183262	0.0324275	0.239709	0.00483335	-0.28438	0.0905759	0.151123	0.00575237	0.231684	-0.21439	-0.0413603	0.0155173
SHARPIN	0.947748	0.913363	0.167451	0.940182	0.133403	0.249776	0.669313	0.954625	0.882276	1.16522	1.54583	0.633287	0.691133	0.827243	0.436831	0.801001	0.816536	0.714071	-0.0790421	0.300237	-0.337452	0.0107509	0.0894802	-0.146781	0.12007	0.293607	0.147759	0.926624	1.13171	1.14108	0.998949	1.40966	1.36631	0.939724	1.16178	1.03782	1.5878	0.3338	0.635038	0.484833	0.118613	0.0763098	0.651473	0.448323	0.269888	0.841758	0.834503	0.488255	0.705662
SHMT2	-0.390677	-0.584434	0.331166	-0.473614	-0.19973	0.187142	0.126426	-0.744152	-0.227015	-0.653255	-0.0784652	-0.436519	0.405702	0.666777	-0.237721	-0.265607	-0.495643	-0.492002	0.371827	-0.0876042	0.893321	0.922772	0.784328	0.632503	0.828487	0.484813	0.734773	0.119214	-0.542275	-0.624198	-0.68748	-0.664006	-0.715077	-0.723023	0.552387	0.1466	-0.225627	-0.140388	0.410321	0.429709	0.524875	0.346832	0.400236	0.0689612	0.793945	-0.103577	0.543181	0.50833	0.418285
SLC12A2	0.628132	0.457099	0.204883	0.368012	0.865777	0.731536	0.554258	0.697092	0.30131	0.462519	-0.0060221	0.221427	0.650501	-0.00567077	0.215685	0.836535	0.490249	0.465823	1.0493	0.524381	-0.284965	0.472268	-0.194019	-0.518662	-0.779856	-0.363975	-0.0318834	0.377981	0.471213	0.516484	0.74444	0.893516	0.528729	0.724785	0.419892	0.619657	0.427032	0.752038	0.752038	-0.189739	-0.222392	-0.223423	-0.428827	-0.284189	-0.586052	-0.0365473	-0.652742	-0.544321	-0.348626
SLC12A6	1.55656	1.74703	0.667105	1.42019	0.976885	0.928678	0.502455	1.82396	1.39606	1.13873	1.78101	0.917068	1.0693	1.0668	1.28243	1.77724	1.63841	1.53581	0.708691	0.642209	0.0277051	0.230832	0.16213	-0.0231207	-1.45093	0.0560074	-0.0969688	1.70292	0.960052	1.77491	2.04168	1.81665	1.93834	1.97694	1.33622	1.64183	2.00315	0.506165	2.06105	0.199078	0.314186	0.466982	2.06105	1.04569	0.482686	1.28714	1.17009	0.628942	0.776422
SLC25A28	0.368094	0.489508	-0.416044	0.282617	-0.546325	-0.398618	-0.645218	0.542603	0.317552	0.11946	0.958473	0.0411753	0.104384	0.141993	-0.0977703	0.482519	0.465236	0.320274	-0.476016	-0.308437	-0.440865	-0.416704	-0.259445	-0.349879	-0.664032	-0.163892	-0.382954	0.567923	0.690784	0.485465	0.497564	0.700423	0.392921	0.523295	0.298124	0.659779	0.722936	-0.358436	-0.16108	0.00511033	0.109674	-0.197027	-0.0390435	-0.424605	-0.346152	-0.243283	0.282956	0.223221	0.116439
SLC26A8	2.17301	2.32739	0.762795	2.15664	-0.365091	-0.0714581	-0.162561	2.18916	2.15021	1.6321	2.16904	1.57522	1.54393	1.85066	1.55639	2.10245	1.74209	1.70396	-1.0731	-1.222	-1.47965	-0.969738	0.913525	-1.89481	-2.6663	0.375531	-1.72363	2.32678	0.141535	2.3884	2.50708	2.3538	1.75175	2.50217	2.03191	2.16684	2.44386	-0.444322	-0.126799	-0.122344	-0.568009	-0.82847	0.164717	0.812213	0.462388	0.634328	0.28069	-0.363694	-0.114714
SLC36A4	0.374464	0.191846	0.618635	0.107945	0.907746	0.460321	0.454344	0.0395023	-0.0746133	0.112597	-0.661481	0.355641	0.290118	0.146384	0.582019	0.00030851	0.225014	0.314684	1.09967	0.252245	-0.353146	1.31429	0.904311	0.0397548	1.33119	1.64039	0.978398	0.307901	-0.24297	-0.31425	-0.458837	-0.414212	-0.242447	-0.168217	0.331992	0.290795	-0.228242	0.479831	-0.455546	-0.455546	-0.455546	0.884355	1.01047	0.859168	0.94262	-0.455546	1.09892	1.22834	1.15441
SLC38A2	0.348637	0.621203	1.44148	0.479162	1.17377	1.27176	1.108	0.37207	0.605185	0.81049	-0.368999	1.17893	1.24229	0.895542	1.21981	0.543228	0.638563	0.900147	1.4169	0.943468	1.41838	1.60484	1.51033	1.30972	1.54047	1.79496	1.88763	0.523197	0.554481	0.330085	0.414953	0.0919966	0.427333	0.601925	0.398658	0.688055	-0.187272	0.52695	1.04713	0.52695	0.52695	0.52695	1.87768	0.52695	1.93856	0.52695	1.54075	1.61816	1.30738
SLC39A14	0.560884	0.289324	1.15656	0.698431	1.11124	1.11827	1.06724	0.433519	0.732183	0.4915	0.922084	1.14923	1.18171	1.16788	0.875112	0.605473	0.47094	0.501768	1.34551	1.34839	-0.751175	1.5175	1.81574	-0.288456	1.80571	1.57376	0.255012	1.33201	0.423236	0.11489	0.100884	0.0857712	0.282663	0.453468	1.29089	1.37407	0.877229	1.02897	0.688059	0.159738	0.704024	0.0251405	1.13138	1.15838	1.15098	0.596535	1.14398	0.987906	0.870602
SLC4A1AP	1.38314	1.44083	0.509028	1.26964	1.08293	1.19828	0.230583	1.40643	1.16635	-0.0103468	0.981066	0.767466	0.820002	1.05806	0.971617	1.41161	1.43201	1.35777	0.668058	0.916239	-0.130367	0.667053	0.329791	0.0823722	-0.0735495	0.190293	-0.220378	1.16346	1.22239	1.21824	1.26998	1.28942	1.261	1.67553	0.807415	0.948161	0.912561	0.273518	0.35765	0.548726	0.435886	0.372185	0.371285	0.522737	0.341927	0.980191	0.278884	0.439738	0.747588
SLC4A3	0.655048	0.727335	1.36066	0.90659	1.21904	1.13207	1.01838	0.701926	0.797429	0.900119	1.23761	1.61191	1.63481	1.1798	0.991822	0.598721	0.926026	0.897123	1.34652	1.74053	0.362744	1.43827	1.59538	0.23032	2.31234	1.94086	1.69273	0.452168	0.95004	0.762305	1.07336	0.703716	0.550192	0.595373	0.813561	0.665479	1.11955	1.70123	1.55095	1.43304	1.37014	1.59137	1.56745	1.61541	1.60863	1.04022	1.60777	1.53032	1.21855
SLC4A8	0.753355	0.902761	0.24429	0.741614	0.719158	0.711271	0.259589	0.864662	0.627602	0.279125	0.875274	0.261778	0.164901	0.48136	0.59957	0.781527	0.76323	0.678708	0.479181	0.603579	-0.361737	-0.118528	-0.264204	-0.59185	-1.52262	-0.469515	-2.24068	0.261163	-0.203115	0.571817	0.835425	1.12232	0.974058	0.815469	0.706775	0.781123	0.963899	0.612181	0.213754	0.601175	0.710853	0.00869943	0.30134	0.21073	0.177497	0.353631	-0.797043	-0.595976	-0.638305
SLC6A16	1.609	1.75751	0.539434	1.71706	0.132707	0.325696	0.0750689	1.54349	1.58816	1.33626	1.82878	1.26512	1.02292	1.38782	1.09135	1.49634	1.51164	1.42987	-0.769292	-0.470704	-1.56959	-0.831425	0.450699	-1.40165	-2.43729	0.314462	-0.850999	1.52043	2.11088	1.69183	1.7751	1.37752	1.60074	1.03096	1.10479	1.65784	1.4029	-0.191878	0.188211	0.537637	-0.0610914	-0.248385	0.135947	0.476439	0.219572	0.561055	-0.176434	0.0218335	-0.0222758
SLFN5	-0.467159	-0.108157	1.238	-0.418038	0.900683	0.807015	0.468534	-0.515087	-0.327396	-0.491882	-0.525309	0.359697	0.903048	0.870966	0.887686	0.150482	-0.388872	-0.118114	1.33907	0.758121	1.51359	1.34657	0.7143	1.83154	0.74543	0.869392	2.22227	0.539352	0.494833	-0.666428	-0.305313	-0.841428	-0.26696	-0.945284	-0.234083	0.482572	-0.0292885	0.79706	0.696752	1.34153	1.05425	-0.687703	0.513092	1.19131	1.49047	0.876159	1.13565	0.843595	0.796837
SMARCA1	1.51037	1.48014	2.34478	1.73672	2.09905	1.87854	1.98884	1.5867	1.60913	1.49634	0.954407	2.09328	1.80494	1.79875	2.0349	1.70581	1.65871	1.75853	2.31235	2.0465	2.33171	2.4467	2.60086	2.74844	2.66586	2.58318	1.27302	0.992278	2.20356	1.84504	1.83793	1.64939	1.86292	2.02412	1.13029	0.931981	0.661961	2.42306	2.14732	1.7727	1.65336	2.28283	1.66442	2.39313	1.98551	1.81343	2.01946	2.39016	1.90742
SMC1B	1.5802	1.29212	0.730557	1.13368	2.37343	2.21577	1.13889	1.71075	1.69393	0.653436	0.372253	0.609342	0.511972	0.517946	1.6363	1.39394	1.71623	1.84867	1.04003	1.20072	-1.96157	0.834038	-0.814191	-1.79537	-2.38105	0.104652	-2.30781	1.49219	-0.385695	1.88166	1.79845	1.97754	2.13299	1.6635	1.44356	1.41245	1.49954	-0.0423746	-0.0127343	0.559469	0.124213	-0.113616	-0.0208976	0.587473	0.239229	1.51467	-1.0006	-0.909592	0.410027
SMC3	1.39812	1.19384	1.22998	0.795816	2.10966	1.90723	1.25618	1.44628	1.26527	0.785859	0.0235561	0.827739	0.668828	0.70723	1.57529	1.27384	1.5637	1.60217	1.32697	1.36152	0.211122	1.22138	-0.024139	0.594586	-0.0971648	0.655101	0.293472	0.894602	1.59081	1.19201	1.30052	1.29141	1.38568	2.08025	1.00915	1.01044	0.646942	0.478205	0.734607	1.06001	0.77547	0.782337	0.755103	0.313059	0.246329	1.31528	0.6841	0.806708	1.25208
SMCHD1	0.964447	0.963881	0.727019	0.95616	1.48088	1.22092	0.432634	1.0341	0.988728	0.0859249	0.0473399	0.585632	0.191247	0.652063	0.870407	0.903458	0.958845	0.976132	1.22438	0.809491	0.33601	0.700939	0.529359	0.469229	0.0517795	0.441773	0.620206	0.768092	1.14711	1.12481	1.03859	1.0751	1.15198	1.01817	0.688038	0.871371	0.679093	0.18754	0.253904	0.414298	0.297176	0.178711	0.415152	0.431668	0.0717042	0.605356	0.350466	0.31263	0.354531
SNAP91	1.22332	1.01039	0.11421	0.796874	0.237701	0.275739	0.0937382	1.21303	0.850438	0.827375	1.10347	0.403199	0.427244	0.758811	0.600153	1.00898	1.19762	1.15513	-0.1444	0.108613	-1.49005	0.00231793	-0.294625	-1.00308	-1.36524	-0.101291	-1.31543	1.32828	-0.603383	1.19369	1.08565	1.47323	1.00634	1.46076	0.783452	1.01157	1.21414	-0.681134	0.0118707	-0.171166	0.167727	0.266666	0.358846	-0.317755	-0.314526	0.268799	-0.244522	-0.128688	-0.151697
SNX14	1.40216	1.56484	0.388764	1.37486	0.660491	0.63983	-0.176257	1.44078	1.5546	1.09836	0.585032	0.52763	0.541416	0.732904	0.930749	1.23076	1.42637	1.29196	0.0737886	0.06457	0.0990697	0.0621063	0.532272	-0.275021	-0.513488	0.393884	-0.410898	0.963106	1.24683	1.42138	1.53725	1.40926	1.26173	1.60048	0.396837	0.72755	0.522967	0.217438	0.345294	0.627806	0.560684	0.491072	0.378374	0.436676	0.269543	0.68505	0.126663	0.347962	0.218168
SOHLH2	1.30826	1.23305	-0.679951	1.25883	0.737398	0.744145	0.321128	1.78357	1.41243	0.572376	1.40991	0.59989	0.468346	0.66456	-0.0748656	1.23378	1.00293	0.910867	0.0538471	0.195204	-1.46578	-0.0703114	-0.435077	-0.928105	-1.44832	0.0698587	-1.89983	1.26596	0.145086	1.25792	0.90211	1.53466	1.32199	1.71056	1.43468	0.75702	1.38282	-1.93e-05	0.219928	0.318161	0.684451	-0.0741708	0.43144	-0.0778657	-0.0834364	0.0816034	-0.728414	-0.931234	-0.0629783
SORCS2	-0.111809	-0.214322	1.2153	0.555988	0.132177	0.3707	0.659669	-0.319297	0.145133	0.838177	0.48099	0.722385	1.42972	0.814614	0.557634	-0.13299	0.163822	0.515415	0.821266	0.594618	1.55057	0.847739	0.521956	1.36101	1.01491	0.954832	1.4485	0.0239311	-0.734593	0.620541	0.494405	0.80514	0.549546	0.782425	0.413577	-0.118579	0.103435	0.811205	0.763125	1.07531	0.973718	1.2294	0.571363	0.665103	0.766492	0.4578	0.877821	0.911043	0.99414
SORL1	-0.163929	0.390291	0.998864	0.370373	0.931888	0.872699	0.973574	0.494802	0.258433	0.393352	0.771463	0.719864	1.1493	1.14789	0.573418	0.459416	0.550112	0.76447	1.448	1.138	2.35628	1.12606	1.21132	2.50096	1.1272	0.361679	-0.645724	-0.0294628	1.5831	0.839798	0.966215	0.844361	0.544198	0.611978	0.0318893	-0.186168	-0.231165	1.39969	1.39435	1.09815	1.19711	1.08528	-0.0171067	0.794534	1.13557	1.00944	1.53316	1.40867	1.40428
SOX30	1.11008	0.78496	-0.454304	1.30679	0.0574301	0.182377	-0.0793271	1.20866	1.3193	1.01131	1.35411	0.564964	0.352464	0.655652	0.311428	1.31488	0.750865	0.760225	-0.712217	-0.211119	-3.52445	-0.885428	-0.813324	-2.97314	-3.77035	-0.373677	-2.94453	1.63845	0.381062	1.61556	1.76839	1.97669	2.01228	1.62024	1.4724	1.89942	1.98501	-0.931423	-0.526774	-0.0642602	-0.609656	-1.14041	-1.27503	-0.473371	-1.12794	-0.196372	-0.745785	-1.03291	-0.565721
SPA17	1.66887	2.22386	-0.116433	1.88647	-0.303391	0.0252676	-0.273067	1.59937	2.21905	1.32283	1.46945	0.71475	0.849049	0.892382	0.959317	1.3492	1.68274	1.31045	-1.21248	-0.731933	-0.797642	-1.80476	-0.13967	-1.37745	-4.65257	-0.00363357	-2.59408	2.01061	1.81154	2.03995	1.91605	2.01378	1.9473	1.64362	1.73557	1.8137	2.2205	-1.06757	-0.254602	0.588414	-1.05002	-1.26	-0.820338	0.218437	-0.872448	0.68352	-0.653822	-0.621174	0.029421
SPAG17	1.86642	1.79183	0.0328061	1.2552	-0.557726	-0.562273	-0.670132	1.90306	1.50095	0.837902	1.03168	0.811023	0.289897	0.587645	1.04517	1.68775	1.46666	1.35299	-0.386807	-0.386355	0.953694	-0.554858	-0.465896	0.57026	-2.04054	-0.521766	-2.00408	1.78216	0.298137	1.6097	1.78446	1.76719	1.7305	1.4919	1.53425	1.90832	1.90855	0.732216	0.732216	0.732216	0.732216	0.732216	-2.29587	0.732216	0.732216	-0.560909	-0.618194	-0.0379313	-0.264103
SPAG6	1.62972	1.82326	-0.015552	1.56508	-0.35313	0.0933509	-0.463519	2.11394	1.59199	1.00086	1.65293	0.703787	0.934156	1.23055	0.947066	1.66531	1.83711	1.73089	-1.3227	-1.63455	-2.35445	-0.959466	-0.3836	-2.33015	-2.4912	-0.547908	-3.6038	1.60351	0.102759	1.89021	2.02078	2.06297	2.08624	1.75574	1.2384	1.5966	1.62441	-0.790202	-0.748789	0.289515	-1.29007	-1.23166	-1.01054	0.0163649	-0.794339	0.121981	-0.902237	-0.994155	-0.927069
SPATA17	2.32319	2.18519	0.168725	2.00409	-1.21564	-0.677773	-0.0479481	2.42326	2.00137	1.52819	1.26429	1.30245	1.22003	1.43216	1.30539	2.10829	2.22064	1.86166	-1.38608	-1.65115	0.921775	-1.34841	0.220714	-0.0450799	-3.43956	0.130259	-2.5791	2.12129	0.466008	2.43131	2.29551	2.47306	2.44664	1.43618	1.87416	2.36856	2.25188	-1.15377	-0.391759	0.294404	-0.705892	-1.10538	-0.873784	0.105999	-1.11892	-0.0853185	-1.13674	-0.289514	-0.988902
SPATA18	1.76979	0.454172	0.0209306	1.63361	-0.3428	-0.16488	-0.465279	1.90928	1.46611	1.55991	2.08131	1.2169	0.538704	0.663643	-0.21792	1.97021	0.336689	0.413382	-0.0845307	-0.466943	-0.349369	0.242551	0.419081	-0.63882	0.73894	0.600999	-0.665964	1.94584	0.652227	1.85345	1.80029	1.82254	1.84373	1.42377	1.71796	1.94217	1.92912	1.10881	1.59166	1.50093	0.561776	0.172352	0.3459	0.271904	1.11147	0.0629791	1.28004	1.25933	0.221443
SPATA20	1.33287	-0.732012	0.129792	0.828916	0.015435	0.363567	0.40041	0.945307	0.944828	0.950928	1.75588	1.05001	0.913437	0.754524	0.0284295	1.20159	0.212742	0.469519	-0.129981	0.059049	-0.58238	0.500662	0.667706	-0.222929	0.849491	0.575655	0.295167	1.31655	1.43368	1.13561	1.1611	1.49756	1.19806	1.13781	1.41324	1.46308	1.64525	0.746716	0.686941	0.712275	0.356157	0.640761	0.582758	0.708379	0.245451	-0.302434	0.920432	0.640364	0.743235
SPATA22	1.98935	1.87922	0.244931	1.78251	0.976323	1.15968	0.639978	2.05024	1.84614	1.42346	1.19626	0.627648	1.33273	1.31244	1.11657	1.60522	2.1628	1.88953	-0.817645	-0.760523	-3.49243	-0.990126	-0.0747484	-3.01163	-4.29001	-0.522181	-3.25453	1.67176	0.348146	2.39438	2.46208	2.43293	2.53253	2.1996	1.79041	1.75189	1.91052	-0.871049	-0.139741	0.927946	-1.06434	-1.38674	-0.584717	0.22889	-1.08023	1.42738	-1.51562	-1.65805	-0.350114
SPATA6	1.47263	0.368811	-0.478777	1.0651	-0.65646	-0.416988	-0.857837	1.3534	1.1828	0.408549	1.27246	0.437717	-0.213711	0.401718	-0.0882587	1.42615	0.255207	0.103692	-0.682643	-0.621115	-0.152203	-0.988214	-0.839669	-1.24305	-2.11068	-0.782783	-0.8519	1.47222	1.37498	1.70596	1.69521	1.73323	1.70791	1.21758	1.26993	1.82763	1.74424	-0.931112	-0.319255	-0.00491298	-1.03195	-1.16643	-0.609782	0.177178	-0.728931	-0.235834	-0.41261	-0.505541	-0.3556
SPATA7	1.28496	0.0507846	-0.330906	0.62387	-0.171867	-0.0564669	-0.381903	1.57546	0.355696	0.545192	0.496126	0.359279	0.210862	0.475203	-0.230255	1.3215	-0.137554	-0.253743	-0.0608387	-0.64569	-0.557933	0.0295128	0.0265047	-0.92198	-0.20855	0.0580236	-0.902153	0.679372	-0.18347	1.05674	0.846803	0.694845	0.882877	1.17176	1.24996	1.03859	1.40248	0.0690453	0.424801	0.204947	0.0898709	-0.110405	0.203058	-0.155963	0.01793	0.0836436	-0.108155	-0.0594665	-0.0108812
SPATA8	1.68421	1.62388	0.143281	1.51228	0.237995	0.65179	0.158979	1.77602	1.38491	0.972297	1.70172	0.921357	0.922707	1.40322	0.742223	1.40388	1.84053	1.48954	-0.690103	-0.613538	-2.56615	-1.25456	-0.0302515	-2.51985	-2.97414	-0.278325	-2.35622	1.42325	2.0126	1.81704	1.78158	1.44746	1.66507	1.02238	0.90511	1.44934	1.42346	-0.600944	-0.27502	0.0125499	-0.88665	-1.13356	-0.253003	0.477191	-0.00871677	0.581973	0.00666505	-0.469897	-0.185517
SPATS1	1.4599	1.44356	-1.21169	1.47404	-2.02363	-1.78544	-1.6866	1.52595	1.28807	1.09348	1.50621	0.409411	0.394192	1.00845	-0.239872	1.28175	1.07024	0.737423	-1.98055	-1.96794	-1.0305	-1.96959	-0.464367	-0.646188	-2.13193	-1.06945	-2.13068	1.62319	-0.335294	1.49853	1.52911	1.51058	1.84182	1.2446	1.43238	1.51232	1.69314	-0.702027	-1.09099	-0.915424	-0.860479	-1.24593	-0.97523	-0.90739	-1.46867	-1.15654	-1.24954	-1.11947	-1.1609
SPATS2	0.582841	0.650989	-0.046397	0.453661	0.498726	0.532248	0.205964	0.631367	0.739904	0.191998	0.658671	-0.0869112	0.106632	0.203308	0.305819	0.759993	0.486473	0.613539	0.364761	0.469378	-1.15265	0.225375	-0.264124	-0.975891	-0.796783	-0.177862	-0.785962	0.485199	0.538896	0.496432	0.35965	1.20432	0.617893	0.693354	0.537446	0.584573	0.612796	-0.194744	-0.150316	-0.109926	-0.403866	-0.331464	-0.320698	-0.062327	-0.35717	0.318028	-0.137501	-0.0311044	0.489825
SPINK2	1.01718	1.6345	-0.995747	1.26969	-0.801934	-0.542038	-1.67899	1.38568	1.20497	1.20443	1.22544	0.119654	0.469965	0.594499	0.184754	0.696416	1.21794	1.30436	-2.79175	-2.48348	3.77248	-2.27846	-1.00515	3.5521	-3.46264	-0.653284	-3.78488	1.63195	1.87857	2.01943	1.83204	2.12133	2.02874	1.44682	1.30226	1.71439	1.69822	-1.66337	-0.679088	0.253778	-2.45876	-2.47714	-1.07507	0.0241508	-1.07464	1.0395	-0.179696	-0.855437	-0.296354
SPIRE1	0.922296	0.877085	-0.0145276	0.853458	0.080615	0.259594	-0.328366	0.963611	0.981456	0.493194	0.950566	0.408162	0.386546	0.560059	0.160518	1.02346	0.636211	0.660034	0.0652539	-0.0347245	-0.270335	-0.145055	-0.21336	-0.613312	-0.693081	-0.357311	0.0197548	0.637365	0.993128	0.674252	0.69764	0.777986	0.723168	1.03462	0.813348	0.41774	0.630291	-1.027	-0.1982	0.118449	0.257514	0.153102	-0.106317	-0.112837	-0.302895	0.124067	-0.158256	-0.1118	-0.0617335
SPTBN2	0.604351	0.279156	-0.502786	0.44984	0.100855	0.17844	-0.132041	0.553693	0.541605	0.227598	1.37126	-0.050622	0.555692	0.157758	0.0467887	0.951548	0.286237	0.297015	-0.193121	0.048489	-0.472891	-0.174806	-0.588034	-0.774854	-1.03525	-0.499177	-0.842711	0.616435	1.43635	0.634191	0.680246	0.934487	0.694275	0.349726	0.69215	0.656643	1.25434	-0.129696	0.549056	0.0954313	0.15023	-0.0677114	0.506028	0.134427	-0.0942624	0.28746	0.64434	0.205217	0.516478
SRPK1	0.871433	0.773335	-0.0988426	0.735656	0.302976	0.372277	-0.134085	1.03941	0.674037	0.0146967	0.644395	0.146277	0.238032	0.349298	0.311345	0.96515	0.673853	0.553201	0.0832735	0.228744	-0.824516	-0.191147	-0.506064	-0.732334	-1.22775	-0.657141	-0.885186	0.680482	0.821154	0.795432	0.915361	0.708963	0.67363	0.816691	0.391583	0.635048	0.470748	-0.184401	0.0525353	0.105388	-0.0420857	0.00491574	-0.080598	-0.106502	-0.195175	0.246805	-0.194477	-0.228847	0.329736
SRPK2	0.843292	0.471566	-0.0852676	0.752266	0.0549578	-0.0285982	-0.430661	1.15593	0.775059	0.203203	0.476907	0.66021	0.222013	0.205697	-0.0208278	1.21123	0.368267	0.625626	0.260093	-0.155585	-1.12403	0.449522	0.541917	-1.46077	0.759548	0.384917	-1.40059	0.664072	0.70825	1.04672	1.06545	0.823695	1.01243	1.00063	0.518779	0.722859	0.626424	-0.331693	-0.358071	-0.239002	-0.657405	-0.666915	-0.159773	0.0707804	-0.130436	-0.334327	-0.415151	-0.273129	-0.23177
SSNA1	0.94928	0.859314	-0.157684	0.640302	-0.113954	0.218396	0.237135	0.745008	0.715756	0.409741	1.34289	0.131003	0.291611	0.794929	0.1844	0.732538	0.604069	0.504196	-0.256025	0.0793578	-0.583073	-0.304752	-0.0901008	-0.190443	-0.659313	-0.435441	-1.02798	0.604875	0.72436	0.911717	0.833358	1.19963	0.985326	0.588966	0.442747	0.643277	0.8205	-0.267547	-0.246528	-0.0352111	-0.108275	-0.705604	-0.00844138	-0.248265	-0.113163	0.146385	-0.0860146	0.0290621	0.386926
SSR1	0.859876	0.85827	1.54784	0.948406	1.40028	1.32296	1.294	1.05623	0.947138	0.612083	0.263486	1.19275	1.12736	1.10873	1.31114	1.05988	1.05231	1.06177	1.30494	0.955582	2.56353	1.83087	1.78603	2.20187	1.5434	1.38896	1.78261	0.80257	0.947659	0.716479	0.582618	0.817965	0.783741	0.86238	0.630201	0.714204	0.267699	1.44746	1.63124	1.55319	1.66763	1.95409	1.20685	1.50359	-0.000182157	1.30447	1.65893	1.61987	1.50088
SSX1	0.408413	0.384678	0.483877	0.49441	1.85295	1.86486	0.991746	0.531301	0.718157	0.0974088	0.678038	0.332892	0.413089	0.50211	0.814561	0.662798	0.971724	0.907796	0.947685	1.42582	-1.6474	0.915556	-0.722195	-1.529	-1.35317	-0.244452	-1.81306	0.499114	0.185096	0.867417	0.97751	1.30135	0.785797	-0.122955	0.725887	0.718493	0.607706	-0.900749	-0.227352	0.0692898	0.189039	-0.239139	-0.223062	0.219451	-0.268198	1.07388	-0.503304	-0.706145	0.717447
SSX3	1.07339	1.19106	0.891235	1.28287	2.11942	2.05268	1.16101	1.03342	1.47353	0.654276	1.18064	0.687153	0.925684	0.946483	1.33701	1.00046	1.47339	1.33554	0.992404	1.665	-2.18787	0.959067	0.27031	-1.82607	-2.36277	0.28122	-2.1	0.670039	0.842668	1.127	0.923405	1.62235	1.72816	1.4519	1.58139	0.839213	1.33007	-0.49072	-0.0577774	0.203471	-0.424194	-0.933385	-0.516479	0.137906	-0.360716	1.53404	-0.321987	-0.308796	0.747874
ST3GAL1	-0.141473	-0.289687	0.981405	-0.119378	0.466561	0.558704	0.792463	-0.488236	0.101464	0.156996	0.349259	0.590471	0.873599	0.335374	0.493147	0.228984	-0.289159	0.0549671	1.06415	0.957017	0.407988	0.862746	1.06659	0.206232	1.26722	0.919947	1.62054	0.8445	0.390504	-0.314917	-0.189368	-0.350408	-0.331832	-0.419002	1.09452	0.824578	0.784106	0.77277	0.504138	0.573923	0.177152	0.605367	0.497919	0.910225	0.958866	0.317699	1.12606	0.940547	0.729434
ST6GALNAC6	0.449364	0.462697	1.56714	0.497424	1.02133	1.12142	1.72672	0.362772	0.583795	1.67146	0.831354	1.65754	1.64887	1.53631	1.10295	0.394355	0.482613	0.72035	1.35474	1.39422	1.32436	1.42248	1.55096	1.07679	1.73172	1.68694	2.13051	0.687198	0.888892	0.542354	0.5128	0.786805	0.68065	0.151043	0.984741	0.6484	0.633281	1.37389	1.53479	1.55957	1.26012	0.99603	1.62663	0.996983	1.40157	1.12017	1.68481	1.83463	1.57024
STAG2	0.221856	0.0375661	1.17666	-0.0356479	0.744098	0.740344	0.431746	-0.0211402	0.0759549	-0.215958	-0.744535	0.709052	0.762162	0.601709	0.820657	0.210143	0.471136	0.367323	1.10731	0.647059	2.13368	1.06719	0.818579	2.02789	0.811472	0.781127	1.56683	0.205024	-0.00239307	-0.112447	0.126771	-0.248294	-0.321899	0.371417	0.591771	0.360501	-0.486185	0.775493	0.331968	0.871819	0.716903	0.34421	1.12887	0.702978	0.909453	1.3357	1.03667	1.04418	1.40258
STAM2	1.33574	1.07265	0.324601	1.03435	0.61825	0.695069	0.24801	1.28096	1.25683	0.518965	0.0965239	0.508757	0.427107	0.537583	0.732263	1.30574	1.14913	1.09163	0.373153	0.0571159	0.229236	0.462588	0.128726	0.0296771	-0.395696	0.0296095	0.134607	1.15644	0.480449	1.08749	1.09897	1.20876	0.902397	1.18261	0.620278	1.00653	0.771072	-0.213193	0.194309	0.216486	0.154232	-0.0618697	0.221373	0.271817	0.122843	0.462835	0.274028	0.23947	0.259545
STARD10	0.967073	0.70443	-0.215241	0.738467	-1.13848	-1.01276	-0.819102	0.847066	0.809403	0.495686	1.33451	0.0734365	0.310919	0.534126	0.164655	0.994744	0.436818	0.268868	-1.09964	-0.603271	0.511459	-1.0371	-0.394613	0.388083	-1.64704	-0.683179	-0.903468	1.02526	0.918958	1.06321	0.854699	1.08759	0.872404	0.51494	0.836386	1.09325	1.27617	-0.180553	-0.0184366	0.0740877	0.431783	-0.515804	0.336897	-0.171247	-0.374191	-0.260255	-0.109884	-0.093724	-0.281083
STARD13	-0.278291	0.0573235	0.934401	-0.0040659	0.0566094	0.152542	0.268843	-0.0471183	0.089094	0.0779259	-0.0348964	0.717921	0.401387	0.507747	0.642038	0.161006	-0.00302032	-0.000573018	0.708203	0.329854	0.683813	1.05604	1.25677	0.998583	1.09393	0.983759	1.60014	0.264359	-0.416546	-0.115476	-0.224414	-0.400746	-0.00635266	0.0752073	0.291107	0.44389	-0.230053	1.04082	0.387575	0.489833	0.753227	0.81783	0.218439	0.695687	0.228594	0.783131	1.02377	0.862047	0.366599
STARD6	1.72929	1.12816	-0.675069	0.210165	-0.466443	-0.221281	-1.12525	1.47372	0.568641	0.22634	0.621363	0.0745323	-0.443212	-0.477939	0.49306	1.32095	1.51711	1.37763	-1.22004	-1.15838	-1.15567	-0.879249	-0.452484	-1.03338	-1.16569	-0.774863	-1.60366	1.24145	-0.0548553	1.28959	1.07705	1.56353	0.710149	1.59017	1.00893	1.08707	1.29709	0.467039	1.38869	1.23774	-0.636474	1.16113	-0.280833	-0.498462	0.546341	-0.325762	-0.195015	-0.551358	-1.10665
STAT4	1.6021	0.352228	-0.869546	1.5457	-0.841463	-0.955525	-1.22201	1.60257	1.41174	0.623357	1.2057	0.681541	0.926066	1.19296	-0.386006	1.38145	-0.00938651	0.0480585	-0.588205	-0.985735	-0.372021	-0.953578	-0.242241	-1.05844	-1.66261	-0.394769	-0.965808	1.27153	-0.512777	1.31582	1.05099	1.14997	1.41455	0.904635	1.27058	1.09572	1.58004	-0.175359	-0.334509	-0.0154467	0.0214287	-0.150879	-0.0302936	0.252251	0.1102	0.0440877	-0.336988	-0.662819	-0.318027
STAT6	-0.148732	0.0293579	1.5467	0.230965	0.456115	0.576849	1.1115	-0.308021	0.170867	0.545859	0.717953	1.32086	1.74629	1.22321	0.743866	0.242581	0.165542	0.303253	1.2389	0.97223	1.53948	1.3691	1.6327	1.74902	1.63467	1.38045	2.86677	0.598328	1.00985	0.0525942	0.159331	0.0310148	0.0622603	-0.865663	0.717965	1.05578	0.0744225	0.763488	1.79417	2.1501	1.84684	2.16801	1.77558	1.2177	1.94434	1.12373	0.811303	0.751287	1.32165
STK33	1.5324	1.91966	0.276812	1.31024	0.230182	0.325101	-0.31427	1.65442	1.25345	0.666065	0.560279	0.678155	0.181352	0.517566	0.724412	1.61477	0.69128	0.525357	-0.584407	-0.548075	0.171125	-0.389856	-0.301228	0.226065	-1.04672	-0.341985	-1.61138	1.05868	0.429535	1.52667	1.64594	1.51616	1.09638	1.15404	1.02616	1.23096	1.41578	0.187398	0.164845	0.278384	-0.299128	0.0165039	-0.239327	-0.016927	-0.165285	0.251018	-0.191903	-0.299066	-0.362214
STK36	0.998018	1.1426	0.230331	1.06917	0.642135	0.810766	0.28614	1.15287	0.990012	0.695386	1.59056	0.585615	0.537172	0.806968	0.724711	1.06525	1.07437	0.985664	0.0551983	0.390992	-0.602962	-0.223362	-0.125054	-0.565336	-1.40474	-0.130048	-1.28244	1.21477	0.843326	1.44966	1.52696	1.42063	0.869611	1.40626	1.26581	1.38791	1.32361	0.429768	0.564234	0.488017	0.0840876	0.640318	0.308225	0.33468	0.158273	0.528887	0.114564	-0.211456	0.0984837
STRBP	0.988684	0.97609	-0.599116	0.831001	0.220487	0.394501	-0.192477	1.16571	0.764027	0.282143	0.540597	0.183016	0.0244274	0.367844	0.211785	0.877603	0.870529	0.74879	-0.255982	-0.482595	-0.21969	-0.687496	-0.95829	-0.183294	-1.70406	-0.987586	-1.69887	0.614643	1.08068	0.823762	1.02609	0.671995	0.767126	1.04638	0.433917	0.582128	0.625138	-0.403572	-0.159208	-0.223409	-0.338859	-0.43082	-0.310219	-0.261017	-0.465427	0.36422	-0.612114	-0.517824	-0.169842
STT3B	1.16423	1.26344	0.210011	1.11229	0.688765	0.652263	0.249306	1.26875	0.981292	0.634312	0.489553	0.522904	0.447445	0.445785	0.710338	1.22913	1.16501	1.07061	0.119447	0.299999	1.0707	-0.07163	-0.0593675	0.425555	-0.781245	0.182628	-0.294549	0.914003	1.10072	0.981983	0.936695	1.07652	1.02876	1.36007	0.645406	0.883786	1.04122	-0.351385	-0.028195	0.152225	0.153751	1.65047	0.0697721	0.0840177	-0.230078	0.387298	-0.0540921	0.092906	0.0397921
STYX	0.342528	0.882043	0.408291	0.596982	0.935466	1.04858	0.184141	0.799158	0.741634	-0.420014	-0.672232	-0.178972	-0.199313	0.158802	0.689239	0.528185	0.762598	0.858426	0.432561	0.113473	-0.348672	0.563445	0.0466857	-0.201494	0.262719	0.300315	-0.367253	0.125343	0.458986	0.531305	0.414728	0.447923	0.748988	0.317459	-0.0652091	0.301941	0.252773	-0.787461	-0.387388	-0.0933231	-0.667557	-0.763282	-0.0955804	-0.261689	-0.343078	0.138496	-0.72162	-0.54696	-0.312722
SURF2	1.33855	0.616129	-0.219115	0.64724	-0.415825	-0.183316	-0.118137	1.15775	0.326846	0.338181	1.20496	0.0542337	0.346388	0.707099	0.0358051	1.2846	0.706998	0.396555	-0.0449869	0.183012	-0.0705503	-0.0160105	-0.439621	-0.523066	-1.04742	-0.793326	-1.22433	0.990439	1.1063	0.926928	0.77984	1.23054	0.951475	0.923245	0.794946	0.841049	1.1796	-0.344418	-0.117626	0.0530949	-0.0575739	-0.262389	-0.158056	-0.139772	-0.185939	0.486607	-0.262066	-0.197255	0.507191
SUV39H2	0.673429	0.151122	0.0470184	0.52899	0.582548	0.584304	-0.0202961	0.577552	0.604357	0.257007	0.0311106	0.187938	-0.0104156	0.259255	0.289289	0.507635	0.275015	0.324784	0.163424	0.350611	-0.830235	-0.0599324	-0.62381	-1.18916	-1.09526	-0.456613	-1.06687	0.241273	0.291502	0.52952	0.390218	0.517486	0.763993	0.729808	0.358602	0.204286	0.294889	-0.423266	-0.231833	-0.0169212	-0.20017	-0.430897	-0.047919	-0.293309	-0.47919	0.0465789	-0.666955	-0.530932	-0.173786
SYCE1	0.579395	0.888211	-0.59968	0.401692	0.872537	1.11252	0.456436	0.617382	0.259141	0.510801	1.05575	-0.331212	0.0211502	-0.18507	0.28665	0.569119	0.364978	0.439339	0.00900534	0.485555	-2.21942	-0.393884	-0.982258	-2.57426	-1.21839	-0.822987	-1.3943	0.849639	-2.81815	0.989551	0.955833	1.30774	1.37617	0.896769	1.02719	0.71124	1.06741	1.49769	-0.707379	-0.659865	-1.47709	1.49769	-0.838628	-0.867836	-0.960409	0.39545	-1.2289	-1.29611	-0.741394
SYCP1	1.48152	1.78797	0.919511	1.20504	2.57898	2.42683	0.728837	1.86386	1.51137	0.481937	0.503352	0.430773	0.180788	0.58099	2.0672	1.0704	2.38114	2.02271	0.938678	0.968193	-1.74879	0.689675	-0.279045	-1.59952	-1.59335	0.523493	-1.74187	1.30331	0.963838	1.87382	1.79375	1.82957	1.95997	1.33556	1.37448	1.71153	1.75485	-0.095004	0.075318	0.492447	-0.112707	0.176459	-0.0514279	0.36251	0.159795	1.62161	0.115377	0.0307529	0.187647
SYCP2	1.99231	1.86808	0.826251	1.08445	2.00476	1.48517	0.217967	1.92271	1.71016	0.577541	0.170882	0.693135	0.672544	0.812277	1.73248	1.37712	2.03477	1.76705	0.691814	0.576631	-2.23943	0.318091	-0.418422	-1.25602	-2.16203	0.442875	-1.67959	1.49129	1.19461	1.75232	2.0425	1.95489	1.91263	1.79846	1.26904	1.48961	1.45202	0.0726936	0.0726936	-0.244081	0.0726936	0.0726936	0.0726936	-1.36904	0.0726936	1.03527	0.0726936	0.0726936	0.0726936
SYCP3	0.97046	1.76339	0.118444	1.22807	2.1443	2.25293	1.19791	1.62742	1.23456	0.470259	0.0391759	-0.0968682	0.131668	0.160692	0.96132	0.887534	1.75992	1.65535	0.64477	0.922028	-2.52985	0.378683	-1.13802	-2.22453	-2.86019	-0.400454	-3.04543	1.45076	0.169453	1.57847	1.69216	1.7381	1.73815	1.3275	1.18659	1.64399	1.56119	-1.02356	-0.491406	0.465021	-0.820823	-1.4603	-0.702694	-0.353953	-1.44556	2.1582	-1.20998	-1.2272	-0.0138616
SYNGR4	1.02407	0.940302	0.170359	1.0523	0.689377	0.940074	0.712432	1.08926	0.966017	1.06732	1.25108	0.719761	0.645441	0.887308	0.64553	0.87109	1.49711	1.29047	0.159007	0.454215	-0.924058	-0.0447544	-0.135509	-1.45315	-1.29076	-0.182468	-1.50863	1.0441	1.84811	1.26653	1.22315	1.15176	1.18074	0.526843	0.565394	1.18433	0.886074	0.916077	1.10625	1.25243	0.794492	0.526028	0.313951	0.215403	0.232238	0.614336	-0.884193	-0.739827	-0.620752
SYNJ2BP	0.844209	0.922217	0.0840932	0.667092	-0.831085	-0.666562	-0.795592	0.715648	0.633728	0.257184	0.858815	0.254548	0.259207	0.443765	0.158629	0.753533	0.288938	0.085382	-0.412616	-0.624904	0.296996	-0.178324	0.177537	0.371682	-0.0807648	-0.237966	0.285329	0.728098	0.386378	0.792995	0.715793	0.762722	0.841674	0.761736	0.65483	0.581205	0.730164	0.0875448	0.115773	0.165	0.152345	0.0418003	0.188657	0.0549765	-0.14067	0.00494235	-0.0693919	-0.0527046	-0.194169
SYTL4	0.643322	0.643195	1.2026	0.802072	0.925288	0.980052	0.986454	0.800594	0.46226	0.79016	0.68559	0.924429	1.01225	0.99667	0.544474	0.802098	0.611956	0.530787	1.80925	1.2794	0.0911313	1.72124	1.97179	0.984762	1.9201	1.49774	1.92059	0.507151	0.98173	0.439404	0.80172	0.625253	0.622299	1.06098	0.79029	0.35573	0.393039	1.18642	0.527125	0.691491	0.802617	0.975779	1.53695	1.65053	1.81188	0.892962	1.78131	1.61858	0.925726
TAF10	1.49964	0.962731	0.663376	1.20158	0.7022	0.793118	0.610844	1.00211	1.29264	1.34009	1.32962	1.00419	1.04719	1.19525	0.779443	1.16424	1.07165	1.03516	0.232102	0.701559	0.570121	0.246694	0.5072	0.406912	0.0627523	0.587794	0.393509	1.61017	1.34311	1.56496	1.35411	1.61521	1.26406	1.42847	1.64119	1.66319	1.71633	0.848091	1.24851	1.4004	1.08344	1.40288	0.452859	0.342154	0.444828	0.838069	0.942903	1.07461	0.894722
TAF5	0.738187	0.299793	0.125828	0.349234	0.67035	0.79361	0.468309	0.443852	0.463115	0.0548638	0.40234	-0.29129	0.166006	0.261606	0.46363	0.890683	0.379592	0.360359	0.439605	0.87529	-1.96757	0.195487	-0.815053	-1.2698	-1.43796	-0.735319	-0.915349	0.906926	0.457331	0.615628	0.729771	0.815972	0.723459	1.08353	0.665242	0.586203	0.729965	-0.924579	-1.0608	-0.205773	0.0981318	-0.563875	0.212685	0.587269	-0.386893	0.176951	-0.710394	0.920009	-0.266278
TAP1	0.302308	0.499009	0.761499	0.802424	1.09839	1.22692	1.52446	0.568466	0.682867	0.968497	1.28659	1.33515	0.433822	0.513636	0.429842	0.335608	0.641951	0.714739	0.980942	1.21061	-0.528185	1.26679	1.35563	-0.176379	1.86348	1.62749	1.00532	1.24092	0.62345	0.147219	0.125333	0.388228	0.568268	0.558674	0.825489	1.06444	0.612769	1.17233	0.380245	0.403178	0.48207	0.556177	0.47662	0.870974	0.978588	0.744126	0.679614	0.828717	0.926348
TBC1D12	0.775119	0.957874	0.0291811	0.804564	0.187593	0.285451	-0.0956255	0.902279	0.592455	0.469882	0.489903	0.197002	0.227616	0.282159	0.27915	0.791748	0.907552	0.593835	-0.0224947	-0.174153	-0.537311	-0.200736	-0.401914	-0.598758	-0.895564	-0.438929	0.0702009	0.591564	-0.252766	0.462304	0.881797	0.846011	0.942742	1.03054	0.363356	0.417372	0.430161	-0.360272	0.198297	0.415319	0.249131	0.396967	0.135085	-0.239829	-0.214285	-0.378986	-0.105792	-0.15372	-0.11387
TBC1D8B	1.12769	0.770703	1.46091	0.937277	1.12045	1.18358	1.18116	0.946211	0.87841	0.349074	0.383762	1.46649	0.65576	0.698477	1.0523	0.925583	0.630997	0.677719	1.43532	1.07064	1.62619	1.91196	1.80006	1.38045	2.62872	2.41587	0.817159	0.534954	0.905818	1.06278	0.909838	0.922112	0.990183	1.02008	0.535398	0.402908	0.233536	1.37747	-0.508534	0.742673	-0.508534	-0.00884907	1.36921	1.7579	1.86019	1.10224	1.74983	-0.508534	1.24937
TBC1D9B	0.21946	0.040357	0.968046	0.376624	0.83268	0.902057	1.22327	-0.0310305	0.369497	-0.227282	1.1247	1.07277	1.28803	1.00064	0.885352	0.30568	0.520755	0.396456	0.636709	0.905797	0.558323	1.33893	1.30655	0.850872	1.38016	1.08064	1.22813	0.0253046	0.991433	0.5069	0.471053	0.415217	0.349216	0.237393	0.286641	0.140582	-0.109307	1.2881	0.0372145	1.2824	0.0372145	0.0372145	1.19272	1.07479	1.11439	1.02065	0.0372145	1.25015	1.16036
TBP	1.21225	1.33468	0.150167	1.16475	0.201765	0.191477	-0.109708	1.20174	1.13222	0.822201	1.18699	0.501701	0.548418	0.977371	0.511925	0.892127	1.08726	0.977758	0.0203235	0.184107	-0.500923	-0.245744	0.116189	-0.4269	-0.70653	-0.138347	-0.724592	1.01947	0.959513	1.21477	1.25246	1.09124	1.14234	1.46452	0.689342	0.758216	0.662536	0.235232	0.115981	0.287845	0.173148	0.226987	0.0120097	0.32874	0.1632	0.306606	0.120217	0.0780279	2.10466
TBX2	-0.591053	-0.32072	0.364507	-0.321699	-0.117795	-0.163038	0.547905	-0.399771	-0.328434	0.330395	-0.19915	0.381576	0.37763	0.296012	0.120238	-0.673678	0.201129	0.0572723	0.124758	0.319447	1.37439	0.14509	0.382008	1.56942	0.569189	0.254881	0.88279	0.0974573	0.456928	-0.596825	0.013124	-0.483225	-0.783775	-0.764296	-0.582661	0.147624	-0.463471	0.603851	0.766512	0.525007	0.711133	0.99942	0.0680914	0.472879	0.589524	0.151224	0.851934	0.636303	0.555038
TCEA2	0.927016	0.942267	-0.00464294	0.622883	0.138965	0.182328	0.0582905	0.768586	0.853432	0.118102	1.36562	0.312755	0.428616	0.580108	0.241689	0.737372	0.509078	0.572825	0.0392098	0.229779	-0.346965	0.0167373	0.192437	-0.517695	-0.0497708	0.247249	0.210742	0.880749	0.587135	1.17261	0.984155	1.14267	1.09446	0.988327	0.648572	0.785006	0.7985	0.282311	0.537859	0.291743	0.0540694	0.259144	0.038948	0.483327	0.320264	0.633534	0.5505	0.175555	0.52506
TCEAL8	0.574156	-0.107986	0.296179	-0.150507	0.448896	0.633897	0.967823	0.0456254	-0.0979751	0.348807	-0.210853	0.70184	0.179933	0.202434	0.200066	0.491353	0.222974	-0.0557248	0.849354	0.340113	1.46557	0.917548	0.994775	1.15441	1.33918	0.795526	0.370654	-0.340529	0.674864	0.302484	0.301986	0.312651	0.560024	0.102001	-0.37135	-0.400448	-0.629104	0.572002	0.307759	0.286828	0.0300545	0.259385	0.820101	0.788308	0.614465	0.107629	0.442016	0.568752	0.50483
TCEB2	1.15809	0.626661	0.512791	0.716929	0.644039	0.982402	0.82191	0.788269	0.651802	0.919722	1.39763	0.643086	0.709475	0.901074	0.60187	0.841004	0.958639	0.79108	0.315634	0.771786	-0.0370163	0.270706	0.108846	-0.0766512	0.0252573	-0.140136	0.143062	1.07732	1.24545	1.18777	0.986677	1.29499	1.05234	1.13622	0.905296	1.03346	1.29749	0.354935	0.420602	0.34302	0.0822229	0.239616	0.321384	0.404032	0.397203	0.792833	0.313762	0.165505	1.03289
TCFL5	0.754989	0.755674	-0.521563	0.612169	-0.335134	-0.0997671	-0.398791	0.77651	0.79486	0.282764	1.02915	0.0466228	0.344006	0.323976	0.117534	0.823779	0.64411	0.8016	-0.680805	-0.167086	-1.40008	-0.751426	-0.800571	-1.76296	-2.07009	-0.598044	-1.39678	0.408066	0.854267	0.786983	0.997115	0.852937	0.882148	0.972908	0.0585702	0.60659	0.495919	-0.743531	-0.3959	0.14617	-0.410334	-0.514691	-0.39484	-0.164811	-0.192911	-0.103408	-0.475158	-0.514545	-0.527901
TCL1A	0.292702	0.294341	-0.217018	0.171966	1.2529	1.69219	0.975197	0.298378	0.26813	0.339091	0.710502	-0.311387	0.038033	0.224364	0.206956	0.152203	0.563321	0.460514	0.240202	0.964953	-1.06687	0.159291	-1.04423	-1.2243	-1.54816	-0.986143	-1.78453	0.377566	0.427612	-1.08816	1.07793	1.03815	1.11131	0.564102	0.544016	0.580355	1.03741	0.0835195	0.00186578	0.225088	-0.0951956	-0.369488	-0.288386	-0.247163	-0.62864	1.21757	-0.913942	-1.68372	-0.0480953
TCP11	1.5294	1.36695	-0.0144105	1.59868	-0.0990918	0.235274	0.169409	1.6377	1.63888	1.30122	1.75721	1.04296	0.931888	1.10599	0.794978	1.67281	1.27092	1.05659	-0.533597	-0.225075	-2.36711	-0.738824	-0.203233	-3.03347	-3.42052	0.136627	-2.80496	1.7648	-1.05118	1.94671	1.8857	1.90053	1.92532	1.3287	1.44446	1.93376	1.74819	-0.815035	-0.444064	-0.135647	-1.15545	-1.36722	-0.46914	0.421756	-0.237357	0.38426	0.026005	-0.177002	-0.0435495
TDRD1	1.22675	1.3421	0.724163	1.33589	1.01642	0.972584	0.595949	1.29203	1.37841	0.915715	0.85782	0.597962	0.768304	0.925236	0.976593	1.24801	1.26719	1.21926	0.612703	0.661064	-1.38792	0.553271	0.0184256	-1.34561	-1.80294	0.13191	-1.3581	0.870475	0.689524	1.26554	1.23234	1.29007	1.06796	1.84285	0.746885	0.913807	0.71707	0.349036	0.566451	0.433444	1.45576	1.46601	0.520707	0.289509	0.741122	0.167408	0.721216	0.20988	0.57615
TDRD7	1.0017	1.01117	-0.249106	0.732479	-0.0832694	0.1199	-0.384172	0.895816	0.716011	0.456126	0.642515	0.129589	0.0295689	0.347392	0.19103	0.806743	0.288866	0.216762	-0.1892	-0.0620352	-1.36214	-0.439562	-0.686926	-1.05873	-2.14288	-0.893396	-1.02724	0.658659	0.781533	0.822575	0.838025	0.833953	0.84137	0.991705	0.469243	0.525272	0.506825	-0.371216	-0.00302831	0.125268	-0.151931	-0.290588	-0.5823	-0.465093	-0.649556	0.132539	-0.693905	-0.608712	-0.0457842
TDRKH	0.526601	0.879205	0.101601	0.347629	0.256955	0.444437	0.05853	0.770976	0.249554	-0.0688812	0.84494	0.0678027	0.330398	0.418893	0.415486	0.767158	0.319548	0.38812	0.449207	0.599425	-0.317905	0.125679	-0.622669	-0.350544	-1.66488	-0.761708	-1.53409	0.707578	-0.147894	0.767357	0.922446	0.7466	0.777654	0.817929	0.746817	0.777163	0.640063	-0.143379	-0.260958	-0.107938	0.039414	-0.205517	0.114517	0.395932	-0.0288402	0.541816	-0.671409	-0.392097	-0.253064
TEX11	1.0597	0.931766	0.886034	1.01664	1.93006	2.0984	1.85408	1.33275	0.973193	0.356584	0.914366	0.217418	0.649303	0.585388	1.17043	1.15427	1.70674	1.46528	1.87524	2.25719	-1.87463	0.789958	-0.729099	-1.22321	-1.62429	-0.224713	-1.96252	1.36568	0.34203	1.4378	1.47382	1.90655	1.83374	1.38793	1.4396	1.46813	1.47062	0.63045	0.63045	-1.8715	0.63045	0.63045	0.63045	0.63045	0.63045	1.10412	0.63045	0.63045	-1.91173
TEX15	1.55408	0.89548	1.10051	0.683632	1.72864	1.40511	0.688964	1.36056	1.11527	0.722158	0.150582	0.77052	0.462481	0.732819	1.42882	1.02748	1.11374	0.986252	0.953233	0.821138	-1.85313	0.855763	-0.457579	-0.691343	-1.5799	0.358938	-1.16614	1.1613	0.171075	1.47145	1.32231	1.52824	1.49487	1.68503	0.809487	0.994034	0.662775	0.399522	0.399522	0.399522	0.399522	0.399522	0.399522	0.399522	0.399522	0.276065	0.399522	0.399522	1.7532
TEX2	0.914123	0.65539	-0.24845	0.653038	-0.204856	-0.106017	-0.245868	0.946272	0.613005	0.312216	0.91623	0.0657209	0.225496	0.422263	0.112269	1.08719	0.416381	0.441598	-0.200976	-0.18654	-0.679754	-0.369264	-0.364176	-0.631008	-0.868983	-0.6255	-0.537188	0.701647	0.808199	0.834404	0.881664	0.864364	0.787383	1.24908	0.760385	0.443961	0.71251	-0.576415	-0.132536	-0.145095	-0.12058	-0.370123	0.00592615	-0.232266	-0.219113	0.0262096	-0.0252599	0.0795499	-0.00205577
TGFB3	-0.00289934	-0.165095	1.0475	0.13188	0.292017	0.472227	0.671999	0.140268	0.142063	0.2665	0.308259	0.619472	1.17355	0.644894	0.333552	0.18249	-0.057518	0.214403	0.939581	0.661161	1.81986	1.0658	1.09654	2.44058	0.821612	0.668772	3.11753	0.792227	-1.65173	0.311071	0.390844	0.422327	0.247637	0.333017	1.61861	1.13745	0.671139	1.16856	0.95064	0.859738	1.1081	1.34926	0.480326	0.422476	0.755424	0.0195337	0.0113746	1.24733	1.06435
THEG	0.615369	-0.51496	-0.653556	0.197373	-0.624825	-0.668057	-0.272882	0.625743	0.734665	0.103433	1.30349	-0.0752501	-0.00280476	-0.175166	-0.590046	0.772469	-0.331253	-0.235235	-0.753831	-0.716067	-0.524607	-0.930661	-0.533511	-0.949073	-0.479782	-0.122452	-0.538061	0.512204	0.119891	0.765319	0.725972	0.464414	0.854477	-0.172177	0.194209	0.862013	0.820419	-0.571405	-0.389966	-0.521416	-0.963568	-0.815228	-0.267734	0.0782103	0.461762	-0.0254333	-0.0397703	-0.284419	-0.525069
THUMPD3	1.43834	1.35309	-0.0500997	1.04444	0.194625	0.493778	-0.3379	1.48519	1.06729	0.654287	0.362276	0.364154	0.292751	0.429789	0.570948	1.30122	1.15239	0.999004	-0.14228	-0.153337	-0.591808	0.0087787	-0.208671	-0.756879	-0.719298	-0.0913314	-0.925237	1.23299	0.915999	0.901577	0.88944	1.12098	1.12733	1.27868	1.01511	0.923505	1.29661	-0.462774	1.36767	0.0371875	1.36767	-0.683221	-0.190527	-0.0368661	-0.38653	0.0710938	-0.272366	-0.00712614	-0.0773039
TIE1	-0.298211	-0.325144	-0.00534708	-0.0184246	-0.0348934	-0.245475	-0.143973	-0.689575	-0.232197	-0.01765	-0.0833441	-0.260787	0.448811	-0.0172841	-0.0208119	-0.458059	-0.122913	0.0123799	0.153471	0.0597674	0.0426726	-0.862361	0.31074	0.143448	0.171388	0.030497	2.68341	0.419416	-1.79465	-0.764799	-0.430211	-0.521003	-0.420937	-0.375542	0.612181	0.587962	0.13939	0.176381	-0.423878	-0.433037	-0.63003	0.097145	0.276612	0.109106	0.0854425	-0.866909	0.355899	-0.0876305	-0.276399
TIGD4	1.12884	0.442737	-0.286988	0.545722	-0.0494693	-0.0949273	-0.225794	1.31493	0.45909	0.263275	-0.0606316	0.213944	0.356018	0.127604	-0.140574	1.02884	0.110206	-0.0636748	-0.396858	0.0121315	0.64709	-0.244294	-0.449086	0.292333	-0.211709	-0.435341	-0.591495	-0.237155	-0.684708	0.855349	0.728793	0.654701	0.90053	1.10187	0.619719	0.490076	1.13158	0.0288061	0.0288061	0.0288061	0.0288061	0.0288061	0.0288061	0.0288061	0.0288061	0.0288061	0.0288061	0.0288061	0.0288061
TIMP1	0.939141	1.42647	2.52173	1.52851	2.35322	2.75473	2.61905	0.554792	1.76931	2.05476	1.26349	2.08813	2.18872	1.90606	1.98439	1.81279	1.3255	1.68878	2.81945	2.61379	1.07424	2.82423	2.97065	2.29861	2.88374	3.00144	2.99956	2.87705	1.59722	1.02937	1.29802	0.994832	1.19949	1.0403	2.52114	3.26632	2.51285	2.44369	1.54771	1.60362	0.827979	1.91924	2.08201	2.74006	2.74124	1.7192	2.43061	2.20393	2.45599
TKTL1	1.78308	1.65308	1.73491	1.6344	2.20363	2.39728	1.90339	1.76037	1.70165	1.00449	1.98472	1.06039	1.41118	1.78911	1.94849	1.96239	1.96834	1.89037	2.18938	2.71956	-2.87869	1.58176	0.153264	-2.67696	-3.59696	-0.00500648	-3.43205	1.94054	2.67251	2.58666	2.41925	2.38912	2.49881	1.69159	1.54861	2.24347	2.04258	-0.546516	0.921695	1.37613	-0.642892	-0.574724	-0.132044	0.129901	-0.329934	3.09841	-0.110294	-0.55678	3.02446
TKTL2	2.08761	1.69158	-0.338445	1.64459	-1.7717	-1.29063	-0.640749	2.11517	1.42321	1.19534	1.9135	0.700048	0.569425	1.00996	0.906036	1.65409	1.61649	1.29148	-1.39691	-1.83172	-3.20147	-2.0398	-0.488129	-3.14246	-2.72105	-0.724466	-2.74713	1.86975	0.494032	2.25714	2.10543	2.25348	2.04657	1.95663	1.59401	1.58052	1.75504	-1.50365	-0.364571	0.114833	-0.69481	-0.836543	-0.509568	-0.345236	-1.47963	-0.481874	3.7991	-1.70677	-1.27337
TLE4	0.771293	0.00724455	0.105454	0.964568	0.510554	0.498004	0.515364	0.831377	0.983147	0.903214	1.16124	0.498249	0.427752	0.438058	0.268014	0.924103	0.315165	0.425229	0.405585	0.64122	-1.20784	0.403697	0.391743	-0.886965	0.398993	0.273914	-0.925012	0.868492	0.749248	1.22405	1.22669	1.12638	1.14631	1.38933	1.06843	1.00466	0.863481	-0.105953	-0.0353275	-0.12465	-0.172405	-0.501784	0.183649	0.667962	0.292737	0.308912	0.0110294	0.221057	0.303508
TMBIM4	1.02452	1.40932	0.49759	1.36239	0.501359	0.487134	0.503078	1.24875	1.25371	1.61462	0.933258	0.841165	0.812498	0.690823	0.762359	1.08014	1.07692	1.05772	0.00281329	-0.167805	0.536999	0.0811322	0.602872	0.00593872	0.128259	0.571191	0.543338	0.955307	0.895127	1.3484	1.55492	1.38189	1.22986	1.21132	1.28625	0.78574	0.810867	0.377729	0.749686	0.612598	1.11287	1.0744	0.586762	0.242401	0.287659	0.442601	0.404429	0.433269	0.377055
TMEM116	1.07344	1.51916	-0.0664651	1.10695	0.428047	0.424501	-0.00412787	1.15448	1.1501	0.847031	0.999697	0.19503	0.302348	0.47232	0.449525	0.842553	0.977251	0.767011	-0.0679451	0.094628	0.016845	-0.54285	-0.290081	-0.510211	-1.00753	-0.380637	-1.47569	1.01157	0.865722	1.07874	1.1672	1.22951	1.10406	1.30371	0.980966	0.831091	1.00217	-0.0798977	-0.255274	0.163155	0.0991545	-0.393828	0.438674	-0.283579	0.0313433	0.28763	-0.338962	0.281056	-0.143624
TMEM132A	-0.282867	0.495775	0.397382	0.232496	0.322075	0.270705	0.512189	0.0425504	0.0903413	0.396927	-0.0818448	0.26435	0.425176	0.195033	0.380097	-0.506313	0.506659	0.246195	0.134009	0.524054	0.0617668	0.135071	0.757621	-0.412678	1.42539	0.620697	0.0753995	0.477293	-0.0263037	-0.327676	-0.522204	-0.62561	-0.466437	-0.646419	0.404902	0.967048	0.241701	1.13262	-0.282704	0.177708	0.917941	0.320719	0.930622	1.0607	1.21984	0.463528	0.475909	0.529987	0.739796
TMEM35	0.0512267	-0.285695	0.498028	0.0498781	0.105186	0.0267733	0.415173	-0.300119	-0.278364	0.134178	-0.0251529	-0.119741	0.31536	0.35683	-0.24695	-0.0538288	-0.147567	-0.224823	0.053435	0.125018	-0.0557619	0.521189	0.439463	1.97483	1.17333	0.415485	1.62547	-0.451186	-0.364084	0.326746	0.379756	-0.0170936	0.486972	0.0626953	-0.378438	-0.316711	-0.295334	0.626066	0.332827	-0.0223416	0.140544	0.56888	0.458032	0.436087	0.570462	0.178123	0.0681089	0.361611	0.105362
TMEM53	1.0598	-0.12403	0.0254094	0.718902	-0.464775	-0.365021	0.0533543	0.71003	0.727961	0.897638	1.17884	0.796665	0.100323	0.162734	-0.110768	0.751105	-0.195032	-0.126223	-0.24824	-0.0819162	0.608309	-0.352444	-0.504104	0.0286154	-0.220542	-0.108725	-0.0867176	1.02159	0.670086	0.985365	0.554735	0.940157	0.746759	0.550871	1.26064	1.26353	1.49349	-0.190467	0.167928	0.409032	0.515592	0.312989	0.333929	-0.0750749	-0.239274	0.322303	0.252015	0.4188	0.122244
TMEM57	1.00988	0.67744	0.0752464	0.671544	0.0822407	0.395781	-0.248629	1.1297	0.733699	0.0371358	0.709589	-0.123127	0.139284	0.671288	0.358727	0.953654	0.67713	0.671028	0.0213142	0.424815	-0.0645754	-0.0225833	-0.365035	-0.0555264	-1.46766	-0.264121	-0.570751	0.726551	0.774196	0.650184	0.775291	0.858571	0.845875	1.0033	0.57691	0.415685	0.800621	-0.460854	-0.106296	0.146601	0.0423225	-0.387281	-0.166705	-0.435668	-0.328167	0.588432	-0.0396967	0.115569	0.215251
TMEM89	1.01957	0.476161	-0.230032	0.618969	0.166331	-0.124462	0.251838	0.304563	0.679707	1.57315	1.27158	0.236946	0.385855	0.14088	-0.0165844	0.430074	-0.421029	0.573087	-0.381538	0.133986	-0.348678	-0.856934	0.0574981	-0.428536	0.311028	0.555942	0.322408	1.43393	1.08303	1.61623	1.49995	1.33825	1.50959	0.848859	1.22181	1.69138	1.55027	0.225934	0.175452	0.249924	0.057335	0.105366	-0.607026	-0.13722	-0.398235	1.07104	-0.572347	-0.783072	-0.5763
TMF1	1.40732	0.295386	0.0326516	0.267911	0.340709	0.371579	-0.188271	1.57645	0.440797	-0.182871	-0.418852	0.305976	0.0971888	0.0765183	-0.0180001	1.40286	0.324443	0.291142	0.523896	-0.214081	1.52484	0.233962	-0.517872	1.48126	-0.56815	0.104274	0.583233	1.30159	0.310083	1.19439	1.27076	1.23671	1.28826	1.23754	1.08485	1.24927	1.43586	-0.471962	-0.212314	-0.0478237	0.000407523	-0.463972	-0.106377	-0.0194822	-0.156529	-0.0223801	-0.452692	-0.173225	-0.477384
TMLHE	0.31669	0.0120097	0.857741	0.0848713	0.243417	0.394522	0.561579	0.0984202	0.0512234	-0.380291	-0.0185462	0.752766	0.43972	0.639372	0.365932	0.256086	0.0334107	0.0985255	1.12088	0.518883	1.75946	0.99174	0.970935	1.40305	1.15463	1.03773	1.01517	0.154965	0.521914	-0.0339363	-0.0256496	0.100046	0.00302284	0.429628	0.370283	0.172916	-0.0398645	0.929374	0.4791	0.520769	1.16479	0.855626	0.996872	0.488232	0.811847	0.43992	0.697251	0.793305	0.270616
TMTC4	0.0902589	-0.0948115	0.157527	0.107096	0.7836	0.601331	0.573371	0.198895	0.0375761	0.526247	0.226484	-0.286061	0.02742	-0.180157	0.0842092	0.047728	0.065609	0.139509	0.380443	0.64524	0.594502	0.309711	-1.25141	-0.0726563	-1.56842	-0.452064	-0.228898	0.914381	0.614224	0.223672	0.302514	0.358446	0.195887	0.512035	-0.0865173	0.0318467	0.185845	-0.230865	0.0532373	0.341629	0.152919	0.103782	-0.236937	-0.486506	-0.197736	0.574595	-0.270964	-0.141221	0.693403
TNFRSF14	-0.208727	0.137513	0.708152	0.298169	0.373791	-0.0625012	0.523004	0.0919849	-0.312045	0.928633	0.673763	0.337315	0.836269	0.652773	0.472002	-0.10126	0.00745599	0.318297	0.581076	0.923066	0.747328	0.0499642	0.64794	0.395838	1.23604	0.483018	2.17091	-0.0366698	0.216767	-0.104644	-0.158917	-0.676644	-0.724096	-0.988911	0.160855	0.0297889	-0.341568	0.868154	0.961466	0.998229	1.18085	1.58793	0.685009	0.960364	0.858798	0.675431	1.07704	0.833085	0.694575
TNFRSF1A	0.242397	0.247107	1.40632	0.360631	0.671451	0.806234	1.20022	-0.0883745	0.33554	0.873238	0.752944	1.19002	1.62111	1.19598	0.802166	0.404904	0.310461	0.553139	1.12003	1.12573	0.328992	1.22772	1.51519	0.949375	1.64431	1.25985	2.20505	0.981765	0.393644	0.234585	-0.0842275	0.115493	0.226204	0.119196	0.973253	1.02324	0.62485	1.24146	1.11247	1.16074	1.21655	1.13637	1.21252	1.20302	1.26365	1.08502	1.31272	1.29728	1.14419
TNFRSF25	0.0908438	0.447107	0.617351	0.171987	0.955627	0.558442	0.998558	0.178812	0.468785	0.727569	0.230777	0.463729	0.455521	0.328627	0.610548	0.205797	0.262373	0.502197	0.34998	0.770541	0.259056	0.0936843	0.356141	0.284251	0.906633	0.558837	1.17227	-0.365262	0.64698	0.128341	0.239201	-0.256198	-0.18424	-0.271517	-0.25072	-0.107552	0.0351728	1.32684	1.05281	1.16146	0.697147	1.20209	0.795641	0.677556	1.06949	0.337091	1.38052	0.868193	0.771401
TNIP1	-0.0337147	0.0413486	0.216146	-0.27776	0.332492	0.228816	0.343563	0.413596	0.134814	0.539834	0.20274	0.114706	0.545481	0.0829376	0.306508	0.0314393	-0.185438	-0.016305	1.15605	0.595825	1.32506	0.339618	0.344827	1.28819	0.943791	0.470365	1.36467	0.972017	-0.8528	-0.325427	-0.281316	-0.20406	-0.306099	-0.213092	1.03592	0.79794	1.00484	0.56855	0.825129	0.656695	0.489592	0.675575	0.418195	0.482585	0.523804	0.572155	0.87472	0.624916	0.830878
TOP2A	0.92418	1.01413	0.310496	0.761844	1.30037	1.29619	0.573013	1.15498	1.09927	0.469011	0.330562	0.157732	0.281851	0.345977	0.879465	1.0239	1.25714	1.20475	0.523746	0.589914	-2.70316	0.248254	-0.966743	-2.51347	-3.02696	-0.723442	-3.09272	0.36836	0.922339	1.09473	1.19904	1.31356	1.24973	1.95226	0.965441	0.596094	0.281958	0.440165	0.440165	-1.28289	0.440165	0.440165	0.440165	-2.16469	0.440165	0.193863	-2.80664	-2.97264	0.440165
TOPBP1	1.21672	1.09931	0.257278	0.966366	0.845505	0.922621	0.185671	1.17526	1.07859	0.489242	0.293044	0.548171	0.505459	0.535187	0.734618	1.0778	1.20364	1.12669	0.279043	0.377396	-0.38903	-0.00667404	-0.237744	-0.653784	-0.773623	0.216547	-0.38047	0.889188	0.943071	0.998294	1.04326	1.14731	0.920322	0.749072	0.744006	1.15968	1.02304	0.340032	0.606495	-0.45017	0.0402777	0.596993	-0.419746	-0.235841	-0.133178	0.381996	-0.296821	-0.171326	-0.0615641
TPD52L3	1.44886	1.77987	-0.0536693	1.40915	-0.432211	-0.325042	-0.749078	1.6423	1.4774	1.33326	1.24571	0.710901	0.733233	1.04972	0.795022	1.39821	1.4207	1.16221	-1.0022	-0.918968	-1.77583	-1.53355	-0.0811608	-1.03733	-2.62345	-0.120931	-1.53104	1.65194	0.37448	1.64581	1.7514	1.63179	1.7533	1.34009	1.308	1.54109	1.52916	-0.0534577	-0.275112	0.125691	0.43017	-0.040193	0.50188	0.404169	0.192961	0.364112	-0.270847	-0.421563	-0.452704
TPM2	0.117055	0.0511782	0.678849	0.245829	0.2385	0.35751	0.0393389	-0.104981	0.108894	-0.113184	0.527861	0.295984	0.741961	0.527419	0.426931	0.551757	0.0990188	0.381137	0.736433	0.831854	0.676184	0.723998	0.435646	2.75725	0.345333	0.471263	2.91194	-0.21312	1.35051	0.348538	0.980003	0.252868	0.0470954	-0.440463	0.340523	0.0583781	-0.151839	0.86514	0.694031	0.820389	0.130465	1.09012	0.565393	0.941379	0.828723	0.638737	1.33188	0.55676	0.841688
TPP2	1.3817	1.70866	0.705537	1.35165	0.392261	0.374311	0.154877	1.65742	1.48155	0.61091	0.379279	0.813669	0.589331	1.02333	0.834578	1.49011	1.34389	0.997411	0.631148	0.166402	0.70837	0.0854864	0.246561	0.547741	-0.116558	0.0377898	-0.113592	1.47156	1.24444	1.53955	1.49584	1.51161	1.6656	1.64195	1.41332	1.31131	1.52297	0.448813	0.558243	0.484667	0.844017	0.348968	0.248138	0.287984	0.187188	0.647066	0.202457	0.0748062	0.120578
TPSAB1	-0.0448525	0.225587	1.51074	0.364618	0.502197	0.739649	1.37952	0.0648836	0.475496	0.705625	0.459339	1.15063	1.43789	1.04552	0.540245	-0.193271	0.673952	0.758314	1.12064	0.582176	1.34107	1.42906	1.9858	1.97525	2.51277	1.21841	1.88366	0.675485	-0.0196177	0.99541	0.320959	1.12234	0.928672	0.329523	1.00617	0.0516918	0.124407	1.30469	0.930373	1.08722	0.160246	-0.252571	1.52198	1.56145	0.488523	1.28156	1.37512	1.40701	1.62997
TPTE	0.838501	1.47473	0.70731	0.998117	1.284	1.29117	1.29204	1.34728	1.16777	0.755115	1.04873	0.521274	0.727243	0.642394	1.18137	0.662909	1.34289	1.28451	0.899729	1.09096	-2.8939	0.45063	0.0384104	-2.83958	-3.68122	-0.447389	-3.31138	0.935117	1.47853	1.46966	1.51092	1.67634	0.820353	1.46448	1.10533	0.909045	1.125	-0.745279	-0.331337	0.233088	-0.678121	-0.531666	-0.416794	-0.116375	-0.696431	1.93835	-1.19325	-0.753859	0.115304
TRIB2	0.773469	0.689162	1.19173	0.822656	1.07044	1.06695	1.41038	0.398706	0.778337	1.43968	0.879309	1.32849	1.40571	1.15745	1.01669	0.697275	0.617195	0.887347	1.384	1.40785	-0.0521896	1.58136	1.79238	-0.328346	2.02362	1.53826	0.153597	0.428667	1.11542	0.829643	0.859085	0.738279	0.675182	1.01612	0.633638	0.305972	-0.29205	1.30808	1.25835	0.962444	1.08663	1.3547	1.47213	1.5674	1.57909	1.28733	1.34786	1.28777	-0.0261472
TRIM36	1.93651	0.521178	-0.368227	1.68968	-0.217798	-0.134317	-0.366743	2.03834	1.78258	1.69591	1.64099	1.16882	0.965071	1.01783	0.258058	1.8813	0.5962	0.5165	-0.131884	-0.0900211	-1.62778	-0.307009	-0.280373	-1.63124	-1.61313	-0.0386206	-1.51165	1.45982	0.69524	1.7598	1.54694	1.795	1.77401	1.24097	1.2718	1.73764	1.57827	0.957412	-0.524778	-0.0875642	-1.28073	-1.53772	0.957412	0.957412	0.957412	0.633636	-1.54824	-1.39554	0.882773
TRIM37	1.35124	1.44298	0.442742	1.20753	1.08411	1.2486	0.89771	1.55414	1.1665	0.784658	0.96246	0.863931	0.697755	0.889851	0.854961	1.55438	1.33136	1.34938	0.81072	0.842602	-0.116675	1.0136	0.771813	-0.106693	0.791921	0.680738	-0.877279	1.30525	1.43975	1.53633	1.56729	1.37302	1.46588	1.77348	1.11685	1.12604	1.1646	0.470328	0.0356463	0.30663	0.0792412	0.092923	0.91902	0.911857	0.994721	0.448044	0.40742	0.714409	0.783624
TSGA10	1.81071	1.52713	0.11274	1.26092	0.342055	0.0451861	-1.11937	1.88628	1.47759	0.391169	0.316946	0.606048	0.127799	0.447348	0.918849	1.85548	1.79127	1.49737	-0.456029	-0.310533	-1.06786	-0.715492	-0.906421	-0.545576	-2.6818	-0.799466	-2.36198	1.70119	0.302721	2.06715	1.75175	1.72532	1.6649	1.95107	1.71566	1.27186	1.72219	-0.566041	0.123479	0.376765	-0.495422	-0.232627	-0.978442	0.0428815	-0.85784	0.80344	-0.491156	-0.673412	-0.0927708
TSPAN1	1.21472	-1.03701	-1.18272	0.965272	-1.17948	-1.34527	-1.17997	1.22797	0.849233	1.16135	1.29128	0.744597	-0.329392	-0.181462	-0.753046	1.39231	-0.409367	-0.204746	-1.24486	-1.19158	1.61917	-1.03711	-0.756153	1.11089	-1.02609	-0.327118	-0.395845	1.08636	0.72175	0.877924	0.672821	0.808191	0.788048	0.726657	1.45182	1.06196	1.50487	-0.30298	0.183882	0.0555455	0.146477	0.270014	0.223099	-0.0438858	-0.153062	-0.331598	0.196252	0.158996	0.674449
TSPAN5	0.850733	0.91447	1.66135	0.673826	1.12411	1.34551	0.953039	0.721161	0.686994	0.701876	0.813606	1.3747	1.36387	1.46717	1.27737	1.19089	0.692772	0.833471	2.20533	1.68703	1.92542	2.10528	1.91359	1.1767	1.75597	2.07635	-0.48911	0.850281	1.29022	0.776096	0.783379	0.472764	0.568674	0.432818	0.344494	0.507289	0.293145	1.64654	1.50019	1.23292	1.66427	1.67203	1.55493	1.70367	1.40312	1.35672	1.66779	1.78099	1.47852
TSPO	0.0366431	0.247232	0.679088	-0.354975	0.0935801	0.346819	0.6	-0.18423	-0.102568	0.651195	-0.00580561	0.581305	0.929948	0.487229	0.266871	0.00608788	0.211662	0.278746	0.495173	0.447942	0.743478	0.504692	1.21734	0.489403	1.13124	0.700368	1.7592	0.355613	0.146231	-0.116378	-0.11953	0.0158266	-0.210328	-0.421155	0.0531406	0.48288	-0.0332537	0.824766	0.447768	0.678353	0.388147	0.488684	0.710294	0.756835	0.664239	0.535891	0.78521	0.649716	0.759057
TSSK3	1.53255	-0.909933	-1.10042	0.843984	-1.24396	-1.04496	-1.12022	1.63803	0.793851	0.84624	1.72201	0.621803	-0.254543	0.244448	-0.732106	1.55746	-0.276283	-0.152493	-1.00543	-1.12367	-1.52859	-1.13643	-0.786484	-1.18636	-1.08473	-0.466549	-1.37548	0.555636	-0.561914	0.72253	0.866134	1.45395	1.18277	1.25848	1.76892	1.4737	1.98103	0.644417	0.760072	-1.22644	0.84453	0.64473	0.676039	0.827011	-1.22952	-1.45419	-1.66433	-1.86834	-1.90575
TTBK2	0.809836	0.368989	-0.391406	0.875178	-0.789577	-0.634117	-0.362711	1.20291	0.4798	0.148521	1.08997	0.245825	-0.156441	0.350745	-0.159803	0.909553	0.140578	0.241569	-0.204447	-0.508907	-0.315359	-0.645659	-0.797763	-0.612925	-1.15918	-0.811654	-0.0389265	1.17244	-1.983	1.0444	1.13064	0.989337	1.06574	0.534982	0.845931	1.11984	1.20804	-1.09237	1.28858	-0.55744	-0.845645	-1.12315	-0.791912	-0.606841	-1.04082	0.213183	-0.966825	-0.814051	-0.700156
TTC18	1.60279	1.42364	0.379003	1.2567	0.668622	0.745823	-0.0368897	1.64282	1.34621	0.670338	1.25516	0.365612	0.461966	0.828432	0.489641	1.62297	0.955057	0.887548	0.303914	0.191168	0.756312	-0.171735	-0.223208	0.933704	-0.744251	-0.321151	-1.3768	1.45663	0.258074	1.68505	1.59567	1.47715	1.43828	1.28214	1.25344	1.40562	1.56751	0.423223	0.484604	0.410953	0.739645	0.69755	1.26121	0.352609	0.0838898	0.689555	1.26121	0.484258	0.216562
TTC30A	1.16099	1.00889	-0.00235408	0.861954	-0.196768	0.0550915	-0.297166	1.29355	0.963006	0.127291	0.822809	0.0464083	0.240551	0.584373	0.286194	1.10991	0.919313	0.531958	-0.262849	-0.204819	0.0868034	-0.209115	-0.278414	-0.130946	-0.437526	-0.477071	-0.62846	0.652303	0.0839635	0.972417	0.977172	1.01662	1.01529	1.1258	0.536995	0.503311	0.532958	-0.211493	-0.301017	0.266057	0.501456	-0.0949941	0.479807	0.474816	-0.118269	-0.0433088	-0.459194	-0.475131	-0.275008
TTK	1.6295	1.89374	0.0210761	1.10901	0.516704	0.455508	-0.337762	1.5005	1.39451	0.836965	-0.0143728	0.243569	0.257245	0.653838	0.759319	1.05647	1.61735	1.34223	-0.0811566	-0.149109	-2.54827	-0.450865	-0.724345	-2.22193	-2.88867	-0.762561	-2.71414	1.05734	1.0934	1.2874	1.30701	1.30279	1.27588	1.8485	0.9067	0.922107	0.738459	-0.132058	-0.132058	-1.29029	-0.132058	-0.132058	-0.132058	-0.132058	-0.132058	-0.318522	-0.132058	-3.38091	-1.01615
TTLL6	1.0008	0.931309	-0.798416	0.930532	-0.208004	-0.0375215	-0.461967	0.939299	0.817947	0.86934	1.38316	0.436611	0.335664	0.353604	0.0242659	1.11371	0.444972	0.446882	-0.58382	-0.299165	-0.982445	-0.623284	-0.628863	-0.466833	-1.43279	-0.00315117	-1.40897	1.30656	-0.606556	0.98792	1.11217	1.26791	1.04811	0.915744	1.6438	1.00622	1.53302	0.699952	0.699952	1.76518	0.620471	0.112376	-0.0547702	-0.0969738	-0.105902	0.261322	0.415825	-0.123052	-0.00160358
TTLL7	1.21958	0.649559	0.00653251	0.881686	0.380837	0.356054	-0.402041	0.934296	0.828412	-0.305886	0.366461	0.308721	0.192115	0.546608	0.0180399	0.82196	0.406684	0.226111	0.670077	0.394526	-0.970131	-0.0391367	0.0258866	-0.197407	-0.230656	-0.042191	1.52292	0.731346	0.662457	0.771427	0.633466	0.813855	1.0515	1.14368	0.752998	0.688138	0.708222	-0.384337	-0.307261	-0.230927	-0.106717	0.979868	0.174981	0.172412	-0.1155	0.50508	0.00905379	0.0480531	0.0716502
TUBE1	0.866096	0.474403	-0.458217	0.673161	0.216953	0.442927	-0.540329	0.878492	0.656698	0.30537	0.394285	-0.292573	0.0117886	0.103501	0.0328081	0.876262	0.597511	0.697618	-0.259125	-0.618803	-1.10326	-0.27198	-0.863287	-0.761838	-0.661884	-0.318937	-0.750379	0.550302	-0.347525	0.730321	0.776229	0.732233	0.65714	1.22317	0.496632	0.644249	0.719179	-1.52015	-0.933493	-0.34579	0.11326	-0.368646	0.500622	0.788028	-0.230183	-0.242459	-0.293228	-0.504884	0.788028
TUBG1	1.3412	1.35549	0.696865	1.35733	0.888589	1.11041	0.855811	1.36238	1.37192	1.00226	1.77174	0.874241	0.974913	1.12036	1.11918	1.37716	1.27368	1.19068	0.505267	0.943374	-0.566879	0.459056	0.452595	-0.176437	-0.0122515	0.458926	-0.540159	1.15779	1.2792	1.5247	1.54202	1.79606	1.69733	1.18754	1.52138	1.24253	1.81725	0.859451	0.468988	0.419068	0.768054	0.563529	0.842396	1.47936	0.92016	1.32178	0.0233626	0.56605	0.388524
UBB	2.31876	2.16004	1.60677	2.21379	1.68117	1.74619	1.83821	2.10967	2.11576	1.87502	2.30958	1.88231	1.83226	1.90157	1.79824	1.9384	2.05482	2.11897	1.40512	1.84951	0.880694	1.61083	1.69341	1.12884	1.53849	1.63664	0.69224	2.2398	1.95877	2.57839	2.34847	2.49176	2.29982	2.82465	2.17382	1.9307	2.1606	1.24827	1.13084	0.931393	0.724122	0.862723	2.49739	2.49739	1.15928	1.23144	1.03467	1.25777	2.49739
UBE2J1	0.526628	-1.11062	0.164738	0.0796697	0.181454	0.489132	-0.312619	-0.0840948	-0.0445408	0.152872	-0.38975	0.2368	0.106082	0.0526038	-0.151356	0.0455885	-0.00274885	0.0791098	-0.113168	-0.124611	0.82956	-0.0433384	0.412575	-0.0691089	0.00975705	0.261968	0.888298	0.910657	0.344331	0.936242	0.913214	0.911298	0.520347	1.12993	1.5111	1.28679	1.40238	-0.739216	-0.449369	-0.335335	-0.559018	-0.525163	-0.603881	-0.252025	-0.495818	-0.366506	-0.32602	-0.444229	-0.540374
UBE2R2	0.708839	0.659267	0.627206	1.20208	0.944742	1.22256	0.894077	0.621466	1.39773	1.28553	1.19628	0.756048	0.683238	0.802261	0.917923	0.709712	0.820481	1.01616	0.609146	0.893154	-0.300265	0.588041	1.13313	-0.268464	0.96992	1.17671	0.333995	1.42561	0.856354	1.44328	1.43913	1.47039	1.28938	1.61816	1.52254	1.44475	1.61264	0.594148	1.84656	0.371907	0.29594	0.254034	1.84656	0.739553	0.503003	0.764844	1.84656	0.410508	0.530721
ULK4	1.24482	1.27247	-0.299168	1.15714	-0.292179	-0.267654	-0.330085	1.17371	1.03659	0.222987	0.96252	0.239879	0.0238683	0.654504	0.0704779	1.06578	0.820819	0.464834	-0.0838925	-0.0714871	0.325143	-0.494523	-0.38248	-0.0760721	-1.26543	-0.984815	-0.621506	0.949042	-0.15073	0.990142	0.808929	1.03734	1.22772	1.21263	1.38195	0.911219	1.31294	-0.516177	-0.0490131	-0.059165	0.4098	0.108147	-0.257006	-0.243485	-0.766343	-0.411354	-0.371385	-0.360804	-0.159546
UNC5C	0.285699	0.476423	1.49985	0.599104	0.288308	0.32388	0.671476	0.642322	0.577479	0.234931	0.588753	1.25188	1.19002	0.964193	0.815465	0.396108	0.315771	0.474733	1.00638	0.654203	-0.197096	1.24709	1.60698	-0.528538	1.81318	1.06002	-0.0143661	0.0544806	0.186352	0.589899	0.316853	0.587396	0.777918	0.728554	0.191675	0.131667	0.115166	0.874811	0.572453	0.26447	0.517626	0.664676	0.455091	1.04202	0.697386	0.572448	0.822007	0.919873	0.855979
USP1	1.24419	1.29567	0.321194	0.743151	0.761878	0.847465	0.533881	1.283	1.03547	0.701108	0.00673497	0.294004	0.279692	0.501015	0.652306	0.987148	1.31008	1.15435	0.302327	0.353671	-0.337332	0.131699	-0.284992	-0.197519	-0.598075	-0.0306626	-0.466597	0.634612	1.0151	1.12213	1.12523	1.08488	1.24781	1.05678	-0.0353455	0.593756	0.332987	0.0617504	0.230897	0.477187	0.174167	0.313589	0.0925037	0.243535	-0.0911234	0.535852	0.0651657	0.147441	0.636553
USP13	0.634391	0.820629	1.39661	0.8748	0.743842	0.511201	0.982193	0.840585	0.6388	0.205268	0.637621	1.3806	1.13624	1.30873	1.00433	1.0181	0.807293	0.843525	1.71165	1.19015	0.032882	1.6712	2.13896	-0.00816483	2.30295	1.81169	0.197062	0.125448	1.25707	0.84364	0.781612	0.754451	0.669608	1.04421	-0.0148816	0.0473296	-0.0205517	1.36527	1.55452	1.01418	1.70246	1.17652	1.33637	1.31072	1.33272	1.15815	1.38144	1.36815	1.18552
USP2	1.22422	0.790411	0.00592501	1.34809	0.0459614	0.0872693	-0.0735753	1.20081	1.3759	1.05993	1.88573	1.24872	0.94015	0.864053	0.610308	1.37069	0.968588	1.02201	-0.123659	0.212681	-1.36019	-0.387765	-0.0361565	-1.07591	-0.513953	0.535711	-0.384693	1.71917	-0.72982	1.62848	1.41677	1.66228	1.26881	1.52581	1.81445	1.70447	1.88753	-0.379463	-0.218425	0.287577	0.210594	-0.524615	-0.0743817	-0.162249	-0.150455	0.562051	1.99763	1.99763	-0.176171
USP32	0.848635	0.872029	0.0193425	0.809203	0.379111	0.671258	0.277181	1.28826	0.892275	0.504459	0.899418	0.430718	0.487855	0.407081	0.654152	1.1289	1.1509	1.17744	-0.0273013	0.0519205	-1.12801	0.0132753	-0.333398	-1.41929	-0.653694	-0.351174	-1.11813	0.524612	1.18771	0.950394	1.32505	0.786779	0.739275	1.35458	0.60764	0.748604	0.478916	-0.387344	-0.135659	0.128192	-0.0486393	-0.405783	-0.199967	-0.0525552	-0.2923	0.69346	-0.134342	0.0158602	-0.15985
USP42	0.42516	0.359224	-0.387644	0.605349	0.315301	0.362547	-0.163642	0.394461	0.603002	0.322928	0.70526	-0.149639	0.0416325	0.266117	0.136853	0.523126	0.390922	0.344558	0.06744	0.426167	-1.09735	-0.291087	-0.763255	-0.767132	-1.51829	-0.601865	-0.888633	0.518541	0.728263	0.648586	0.722792	0.554465	0.55604	0.73531	0.331315	0.477376	0.485542	-0.398848	-0.39453	-0.102194	-0.183533	-0.206926	-0.290922	-0.607235	-0.767455	-0.209303	-0.303519	-0.200486	0.08213
USP6	0.469715	0.430919	-0.0813383	0.481848	0.386013	0.435127	-0.0223263	0.541321	0.293448	0.239689	0.89987	0.126916	0.14945	-0.0389778	0.147488	0.142056	0.253554	0.222424	0.427715	0.473039	-0.871464	-0.371294	-0.585393	-0.825011	-1.11688	-0.52415	-0.246206	0.24443	0.30698	0.601833	0.797478	0.457306	0.712013	0.572175	0.587369	0.579038	0.516155	-0.148809	-0.174432	0.0624311	0.175614	-0.0645193	0.237267	-0.294708	-0.406	-0.180925	-0.63619	-0.278244	-0.455815
VASP	-0.520447	-0.241834	0.295499	-0.129056	0.13463	0.0773733	0.569028	-0.438686	-0.119845	0.577012	0.0759402	0.150109	0.28261	0.112936	0.048988	-0.265234	-0.456605	-0.32643	0.124934	0.652738	-0.333308	0.150306	0.0476937	0.688702	0.653067	0.266435	1.48556	0.275401	0.0808841	-0.225035	-0.431837	-0.949454	-0.506744	-0.653748	-0.240842	0.0802949	0.155124	0.844843	-0.143762	-0.228605	-0.438091	-0.453266	-0.294234	1.2155	1.20062	0.785952	0.948354	0.515844	0.228158
VPS33A	0.467571	0.496494	-0.405401	0.333478	0.176782	0.565291	-0.0941249	0.351763	0.420781	-0.485502	0.528017	-0.463027	-0.043761	0.0897502	0.116066	0.577357	0.339392	0.146724	0.131015	0.328855	-0.794353	0.223368	-0.390012	-0.77974	-0.49821	-0.308258	-1.32941	0.401917	-1.7441	0.552741	0.675619	0.443338	0.428852	0.68091	0.389276	0.407174	0.358261	-0.189877	-0.458713	-0.0412203	-0.290437	-0.274236	-0.430117	-0.128492	-0.399846	-0.00431938	-0.640142	-0.447904	-0.146626
VPS36	-0.677993	-0.202577	0.588655	-0.417237	0.208667	0.229193	0.143244	-0.45695	-0.166641	-0.161402	-0.570476	0.0836182	0.282838	0.0622873	0.0282478	-0.302348	-0.202661	-0.11694	0.866068	0.367727	1.28026	0.636496	0.620751	1.16299	0.443147	0.45334	1.5195	-0.123199	-0.763606	-0.241561	-0.230461	-0.229585	-0.231046	-0.628564	-0.419994	-0.32923	-0.364416	0.515841	-0.54127	0.807667	0.959704	-0.54127	0.743826	0.221436	0.583944	0.427441	0.529346	0.535028	0.359081
VRK1	1.02761	0.765499	0.174662	0.531551	1.05814	1.16822	0.442976	0.866036	0.644735	0.595881	0.451728	0.266339	0.177345	0.475564	0.266995	0.812524	0.876	0.76707	0.647888	0.635474	-0.657801	0.674789	-0.0589655	-0.806722	-0.701165	-0.188088	-0.897887	0.568702	0.978296	0.925481	1.03896	0.966038	0.902507	0.932698	0.360654	0.392621	0.439847	-0.450135	-0.0801434	0.165377	-0.0930836	0.112702	-0.0115009	0.310694	0.0651465	0.702421	-0.299569	-0.337961	0.263801
VRK3	0.769747	0.46903	-0.342932	0.638548	-0.188515	-0.0173458	-0.350233	0.656421	0.725803	0.758571	1.1491	0.134743	0.120638	0.202483	0.0283486	0.930673	0.343044	0.304148	-0.398498	-0.104926	-0.328735	-0.320956	-0.53836	-0.436754	-0.843778	-0.375768	-0.896531	0.829452	0.853157	1.04631	0.901909	0.85287	0.982813	0.228712	0.8447	0.93946	1.07763	-0.38855	-0.351107	0.0224709	-0.0608333	-0.622918	0.0446577	-0.0303054	-0.152923	0.170103	0.53705	0.155756	0.0907567
VTN	-0.812544	-0.212706	0.316294	-0.348542	0.618278	0.884828	0.983196	-0.693804	0.0653977	-0.171017	-0.430567	0.31244	0.41919	0.590556	0.234227	-0.491702	-0.43265	0.0108605	1.69509	1.25735	-0.753764	1.40012	1.56308	-0.490057	0.564873	0.901617	-0.196445	0.0106919	0.538264	-0.593803	-0.477859	-0.497417	-0.668913	-0.620465	-0.372804	0.139518	-0.369557	1.31829	0.596625	-0.310569	0.567426	-0.0187086	0.483771	0.740031	0.193297	0.73776	0.788177	0.490149	0.69092
WASF1	0.681686	0.916354	0.607381	0.959965	0.946471	1.0269	0.840452	0.741765	1.08662	1.02199	0.870803	0.804732	0.746529	0.7207	0.976268	0.819314	0.982011	1.14931	0.531721	0.994395	-1.31026	0.527671	0.429737	-1.19892	0.533228	0.723257	-0.722067	0.672897	1.36681	1.06354	1.24307	1.05919	0.902217	1.22747	0.354434	0.664813	0.495106	0.559924	0.581561	0.623757	0.53655	0.56065	0.316883	0.324611	0.259848	0.991132	-0.438692	0.192598	0.490017
WBP5	0.421186	0.371055	1.43127	0.0506312	1.0366	0.88673	1.46695	0.611548	0.335676	0.994693	-0.560629	1.23078	1.06357	0.71577	1.50703	0.725777	0.445013	0.558206	1.15971	0.730606	1.37047	1.79712	1.53489	0.97819	2.09367	1.85933	0.719963	0.168016	0.776962	0.273578	0.442463	0.426196	0.500222	0.740657	0.512237	0.283856	-0.407111	1.20922	1.55247	1.39375	1.8153	1.65052	1.60838	-0.555494	1.2629	1.35495	-0.555494	1.75324	1.30313
WDR1	0.209348	-0.158231	0.0460798	0.31751	0.262652	0.429166	-0.100343	0.0488391	0.351683	-0.28591	0.77521	0.0253388	0.247584	0.301796	-0.038592	0.320488	-0.0626727	-0.0653406	0.100578	0.419361	0.976851	0.119656	0.0647635	1.08382	-0.472805	-0.278662	1.30881	0.491648	0.27326	-0.158331	-0.120972	0.111681	-0.168216	0.339484	0.582716	0.387406	0.473943	-0.152315	0.0565575	0.124198	-0.0633401	-0.0519168	0.0126579	-0.0410978	-0.141974	0.377439	-0.0814761	-0.0037902	0.206749
WDR35	0.840846	1.03665	0.0632859	0.737553	0.601194	0.916127	0.362571	1.16585	0.773745	0.0146026	0.289698	0.20066	0.0953607	0.367448	0.453339	0.776873	1.00592	0.855085	0.197303	0.137915	-0.36705	0.135563	-0.184054	-0.26392	-0.399651	-0.204018	-0.722008	0.353102	0.258419	0.99789	1.01205	1.02962	0.793086	1.21339	0.0510758	0.38405	0.205629	-0.236926	-0.10774	0.031377	0.0600061	-0.0476176	0.0434218	0.156811	-0.0860213	0.369602	-0.0648252	-0.268937	-0.0764358
WDR47	0.980611	0.598731	0.562299	0.708384	0.998606	1.24846	0.240422	0.86991	0.671191	0.0534927	0.44887	0.00569796	0.108292	0.580675	0.820875	1.03588	0.591097	0.601625	0.691794	0.996777	-0.179561	0.422656	-0.519011	-0.755398	-1.16421	-0.385439	-0.322757	0.662405	-1.1063	0.817966	0.98959	0.827205	0.701877	1.31148	0.600025	0.646121	0.328185	-0.42242	-0.0269623	0.297931	-0.0705762	0.117581	0.198679	-0.419843	-0.344515	0.401844	0.0565392	0.0660637	0.517633
WDR48	1.37509	1.64471	0.555324	1.18085	0.588446	0.815765	0.416045	1.6409	1.10746	0.892554	0.917306	0.582871	0.546039	0.884743	0.770443	1.3697	1.42737	1.21277	0.423354	0.507002	-0.231425	0.375115	-0.146634	-0.356148	-0.469832	-0.0686571	-0.714325	1.27165	0.925466	1.35833	1.45025	1.32796	1.24246	1.32471	1.26071	1.15825	1.21051	-0.11493	1.34094	0.266136	-0.0744758	1.34094	0.720494	0.688927	0.621193	1.0765	-0.0440074	0.0683945	0.433672
WDR60	1.1603	0.930796	-0.0878858	0.41403	-0.200792	-0.128327	-0.0926684	1.2973	0.359969	0.184899	0.946031	0.502272	0.462011	0.545147	0.369293	1.38654	0.414818	0.391791	0.127649	0.0374934	-0.138523	-0.0875659	-0.278781	-0.280618	-0.371102	0.0117774	-0.20832	0.552027	1.40488	0.833196	1.05884	0.55304	0.906517	1.20225	0.727162	0.786206	0.182897	0.121844	0.0088914	0.0654029	-0.0738576	-0.00719535	0.273433	0.287852	-0.0548308	-0.00489421	-0.00771438	0.205491	0.0895154
WDR63	1.85077	2.13368	-0.0622985	1.33617	-0.909959	-0.674003	-1.41637	2.03511	1.34383	0.804997	0.563446	0.614947	0.541163	1.0269	0.891325	1.54996	1.32651	1.08178	-1.44681	-1.73532	0.340699	-1.09818	-0.200026	0.466354	-1.89576	-0.617526	-2.07773	1.50777	-0.106115	1.50512	1.62155	1.42225	1.58779	1.42396	1.37936	1.28789	1.38456	-1.15765	-0.24953	0.0400214	-0.435672	-0.734914	0.08624	0.0118229	-0.910697	0.115164	-0.739597	-1.02323	-0.739777
WDR78	1.49939	1.34411	0.0103102	1.36351	-1.18739	-0.762632	-0.445097	1.69043	1.30731	0.701206	0.771604	0.718363	0.750807	0.888862	0.190843	1.32681	1.19337	0.912942	-0.787565	-1.2511	0.287675	-0.573312	-0.185307	0.281355	-1.54573	-0.638104	-0.662113	1.17828	-0.296056	1.39652	1.22854	1.14285	1.51372	1.42522	0.682899	0.894012	0.935805	-0.398059	0.105264	0.346931	-0.0841387	-0.117669	-0.459923	0.0505491	-0.326161	0.24636	-0.300058	-0.436651	-0.305306
WWC3	0.260779	0.132482	0.68408	0.366983	0.619178	0.707573	0.347243	0.472136	0.324713	0.158029	0.794111	0.670103	0.51262	0.607988	0.529523	0.679587	0.316599	0.395354	0.800487	0.7004	2.48908	1.05064	1.16002	2.31008	1.3171	0.935326	1.04699	0.115191	1.11644	0.463456	0.406714	0.408563	0.311303	0.384451	-0.151392	-0.00450381	-0.0532323	0.949663	0.719249	0.440466	0.808212	0.799389	0.966929	1.04691	1.07525	0.565833	0.983745	1.11911	0.858018
XPA	0.681007	0.519115	1.22131	0.707769	1.10753	0.909027	0.83368	0.439708	0.606972	0.348208	0.162501	0.938825	0.579563	0.615628	0.86429	0.769687	0.649178	0.790574	1.35235	0.788722	1.86058	1.32195	1.04335	1.73888	1.25363	1.20323	1.97439	0.25963	1.14399	0.706422	0.687218	0.659639	0.648853	0.868335	0.310695	0.213796	-0.554162	0.924673	0.453658	1.37655	1.33208	1.17179	1.48415	1.141	1.21261	0.791907	0.928186	1.00642	0.854679
YBX1	1.4413	1.53189	0.568927	1.43699	0.167409	0.319859	0.636185	1.49109	1.54285	1.17033	1.40271	0.802928	1.00751	1.04677	1.02573	1.3496	1.44	1.2813	0.194253	0.338113	-0.253865	0.0849181	0.531161	0.0444977	0.103105	0.382817	0.502534	1.69455	1.63321	1.60346	1.68654	1.61158	1.4178	1.32539	1.42565	1.66966	1.7147	0.276166	0.562972	0.606035	0.534804	0.689299	0.680643	0.471573	0.307768	0.622731	0.354971	0.485485	0.441575
YBX2	1.24276	1.38115	-0.0604366	1.47187	-0.517371	-0.389479	-0.015439	1.52219	1.58888	1.1609	1.98761	0.781287	0.830875	1.03636	0.756836	1.39213	1.5367	1.26788	-1.06235	-0.590081	-2.06167	-1.27544	-0.245905	-2.0422	-1.53968	-0.130518	-1.5002	1.5069	1.88776	1.74957	1.63538	1.47817	1.61407	0.872647	1.06752	1.59079	1.56327	-0.515648	-0.338607	-0.269783	-0.964288	-1.00134	-0.0734151	0.225111	-0.0893804	0.488458	-0.291876	-0.519284	-0.346797
YWHAH	0.0753484	0.121947	0.606848	0.048198	0.527437	0.680719	0.722726	-0.142979	0.179241	0.112494	0.0994197	0.321275	0.443041	0.383225	0.601131	0.27492	0.111616	0.341412	0.780112	0.684282	1.88394	0.622719	0.641036	1.95668	0.771725	0.69617	1.77599	0.674431	-0.0387362	-0.129272	0.0392682	-0.105288	-0.169793	0.647583	0.186259	0.419021	-0.112778	0.718142	0.519837	0.504529	0.529003	0.524933	0.794229	0.432138	0.562482	0.570622	0.867687	1.14009	1.02612
ZBED3	-0.12257	0.0849531	0.944796	0.298565	0.451549	0.353754	0.794565	-0.370611	0.193245	0.262603	0.149909	0.544706	0.707116	0.536123	0.200106	-0.15454	0.268888	0.301304	0.561465	0.601925	0.796641	0.745112	1.15933	0.514971	1.1682	0.616516	1.72853	-0.23894	0.711802	0.0912722	0.0518912	-0.0420527	-0.16759	0.35023	-0.236349	-0.193291	-0.526062	0.885434	-0.417585	0.882388	0.588602	1.08284	0.871834	0.878794	0.93877	0.74487	-0.417585	0.63562	0.782809
ZBTB32	1.48248	1.60087	-0.252031	1.36533	-0.0949472	0.0375045	-0.268008	1.35896	1.34377	0.85346	1.97607	0.574163	0.684024	1.11568	0.541014	1.16359	1.09625	0.986392	-0.860412	-0.624389	-1.4598	-0.913397	-0.447055	-2.0746	-0.934063	-0.399513	-1.12407	1.65587	1.12785	1.68889	1.77087	1.66085	1.91802	1.06436	1.27138	1.81004	1.61591	0.0992079	0.418081	0.806499	0.44222	0.254679	0.443617	0.513775	0.343349	0.775158	-0.636914	-0.631805	-0.5662
ZC3H14	1.39852	1.049	0.413061	1.25841	0.473623	0.499356	0.401802	1.33547	1.22592	1.06873	0.946852	0.812547	0.649782	0.825218	0.79315	1.39627	0.992601	0.946249	0.250194	0.406041	-0.0187553	0.0954842	0.313895	-0.281929	-0.253907	0.319314	-0.407765	1.16905	1.24946	1.36478	1.29977	1.30818	1.35418	1.30541	0.862079	1.12455	1.31359	0.543006	0.226951	0.409679	0.584377	0.28655	0.71211	0.580144	0.644269	0.614704	0.479602	0.109617	0.33822
ZCCHC14	0.614191	0.630405	0.193847	0.830333	0.640926	0.605769	0.485429	0.704491	0.906571	0.863792	1.26825	0.53498	0.741466	0.525548	0.619482	0.839047	0.914847	0.92758	0.0870221	0.506279	-1.05194	0.268212	-0.0148387	-0.536828	-0.0630748	0.424937	-0.117667	0.863084	1.15138	1.09227	1.4972	0.918411	0.893572	1.24398	0.693492	0.959739	0.889202	0.0250182	0.178326	0.438098	0.0894235	0.132213	0.393931	0.224403	0.133032	0.66891	0.0358888	0.046363	0.309031
ZCWPW1	0.90548	0.751701	-0.00765577	0.459891	1.74996	1.90552	0.738806	0.835038	0.614635	0.616262	1.11694	0.132027	0.579198	0.284642	0.651102	0.712006	0.893032	1.20367	0.591213	1.33569	-1.331	0.337263	-0.787981	-1.10092	-1.43838	-0.329014	-0.842927	0.673149	1.64891	1.29508	1.37034	1.08225	1.19186	0.587141	0.510786	0.950569	0.902796	-0.338131	0.141954	0.340357	-0.0580102	0.00671678	-0.104697	-0.0345301	-0.291971	1.58043	-0.245161	-0.161906	0.566519
ZDHHC20	0.214298	-0.316931	-0.501799	0.323417	0.327514	-0.0165898	-0.428841	0.366743	0.464907	0.663089	-0.0562909	-0.245302	-0.238107	-0.467088	-0.309226	0.301119	0.0272305	-0.069593	0.126535	-0.0520043	0.441364	-0.125571	-0.47882	0.378077	-0.620341	-0.550852	-0.388695	0.584091	0.494445	0.571886	0.602576	0.665206	0.732593	0.227078	0.210203	0.840469	0.622988	-0.779225	-0.431186	-0.306245	-0.732922	0.868801	-0.55511	-0.38493	-0.521934	-0.415244	-0.467451	-0.608608	-0.494105
ZFAND1	0.243292	0.0295807	0.410254	-0.0685663	0.296929	0.600223	0.134063	0.371605	0.0259385	-0.148532	-0.82253	0.0764604	0.278966	0.064702	0.278626	0.367808	0.27062	0.163207	0.35213	0.332962	1.33791	0.753992	0.60136	1.20328	0.600746	0.56358	1.07115	-0.260237	-0.0351293	-0.059076	-0.0820481	-0.190103	0.0893233	0.263193	0.0936015	-0.3731	-0.654196	0.227069	-0.612119	0.947935	0.821602	-0.612119	1.01782	-0.612119	0.478523	0.199198	0.608287	0.231615	0.247578
ZFP36	-0.725417	-0.676369	0.584416	-0.908561	-0.176521	0.158115	0.510159	-1.15333	-0.51533	0.243088	-0.281193	-0.284374	1.44917	0.48683	0.0853597	-1.06059	-0.601469	-0.553853	0.158629	0.403452	0.0365634	0.0855832	0.60062	-0.129684	-0.0148278	0.626389	2.40648	0.163355	-0.753901	0.0271383	1.89642	-1.90508	1.43907	1.9249	0.446542	-0.189865	0.098302	1.87309	0.725192	2.01568	-0.0423857	0.919237	0.134316	0.186053	0.072445	-0.159875	2.03554	0.613741	0.496791
ZMPSTE24	0.752414	0.828551	1.59186	0.864352	1.35469	1.57322	0.991617	0.825671	1.10789	0.844836	0.164088	1.3126	1.41651	1.23418	1.40484	0.86348	1.14258	1.20561	1.29877	1.08757	1.99872	1.95363	1.80646	1.65879	2.02116	1.74006	2.00784	0.909655	1.03231	0.762743	0.68789	0.684712	0.792763	0.675524	0.464823	0.928343	0.238292	1.3222	1.56427	1.44945	2.00309	1.77788	1.59718	1.24015	1.3102	1.0471	1.33814	1.78962	1.29896
ZMYND10	1.42909	1.34137	-0.382115	1.17817	-0.930667	-0.712769	-1.16449	1.47671	1.20517	0.25711	1.83592	0.433455	0.66097	1.06581	0.422633	1.2245	0.852017	0.657719	-1.73178	-1.41717	-2.36402	-1.70099	-0.277955	-2.58954	-2.62069	-0.727214	-2.05626	1.25749	1.77292	1.45506	1.30191	1.51145	1.31477	0.986646	0.875644	1.35138	1.23385	-1.00351	-0.730224	-0.245009	-1.10692	-1.34687	-0.796519	-0.0955157	-0.696756	0.1989	-0.376947	-0.604243	-0.389236
ZMYND12	1.63779	1.38655	-0.58417	0.990202	-1.1127	-0.71308	-0.694253	1.46567	1.01945	0.650972	1.22786	0.243741	0.0734791	0.510837	0.33297	1.51913	0.890091	0.747911	-1.10048	-1.15257	-0.145525	-1.04741	-0.594534	-0.390649	-2.20384	-0.713164	-2.4503	1.25949	0.157304	1.2417	1.24729	1.30507	1.42526	0.817048	1.05393	1.42422	1.12063	-1.03402	-0.513316	-0.204193	-0.631843	-0.6487	-0.250082	-0.178314	-0.791219	0.126714	-0.133814	-0.396666	-0.508146
ZMYND19	0.290939	0.0766522	-0.165875	0.0868032	0.347364	0.656141	0.525792	0.249391	0.0292788	0.381434	0.669402	-0.322768	0.175878	0.132218	0.04901	0.19062	0.242311	0.290004	0.29972	0.513828	-1.10199	-0.0562451	-0.816015	-1.47294	-0.642315	-0.767717	-1.11686	0.162123	0.473075	0.414577	0.364349	0.771513	0.489488	0.484176	0.264253	0.316242	0.657522	0.22106	-0.418932	0.103993	-0.310557	-0.22345	-0.889197	-0.438054	-0.616156	0.201785	-0.516141	-0.355048	-0.0146229
ZNF189	0.687325	0.971951	1.09955	0.888545	0.910594	0.761916	0.74162	0.766441	0.728137	0.207878	0.402988	1.16316	0.669202	0.985864	0.929168	0.906837	0.789996	0.743919	1.18895	0.881139	2.2433	1.26941	1.51672	2.0067	1.49853	1.3041	0.77993	0.343577	0.918319	0.695873	0.626944	0.636202	0.757091	0.788309	0.643178	0.292881	0.223383	0.931329	0.333417	0.955975	1.02332	0.451236	1.00765	-0.0136658	1.0898	0.687518	1.31254	1.50036	1.14043
ZNF25	0.654739	0.60634	1.25404	0.755617	1.27117	1.0813	0.854567	1.00695	1.13126	0.729216	0.0588481	0.500275	0.871126	0.687601	1.27228	1.04397	1.1775	0.837347	1.50295	0.69851	0.997546	1.45497	0.676379	1.45845	1.00005	1.15861	1.89756	0.407843	0.779099	0.67898	0.863586	0.557766	0.620979	0.8681	0.530263	0.487283	0.092289	0.907192	0.0733179	0.0733179	0.0733179	0.0733179	1.42354	1.25462	1.5936	1.12733	1.55266	1.65516	1.51126
ZNF318	0.712551	0.996596	0.342442	0.832798	1.03316	1.02724	0.704999	1.00133	0.911265	0.669174	0.985544	0.436169	0.467334	0.595218	0.784636	0.874947	0.97438	1.13418	0.6839	1.03385	-0.0378477	0.166963	-0.134333	-0.184478	-1.26058	-0.329888	-0.707814	0.654916	0.626563	1.01689	1.19224	1.06673	0.976832	1.05991	0.712562	0.954195	0.948603	-0.0233959	0.209102	0.459085	0.319086	0.349494	0.101406	0.139395	0.132792	0.982819	0.40079	0.349078	0.541707
ZNF433	1.29425	0.109363	-0.959807	0.586008	-0.296249	-0.134198	-0.485232	1.12923	0.312868	0.537209	0.694221	0.107347	0.184174	0.341579	-0.482631	1.14431	-0.307021	-0.177973	-0.5566	-0.48209	-0.411142	-0.255564	-0.263862	-0.390239	-0.797045	-0.427951	-0.915761	0.825456	-0.0793588	0.668583	0.552159	0.840124	0.704171	1.11352	0.989462	0.488101	0.968583	-0.20501	-0.577868	-0.0821538	-0.370622	-0.374928	-0.536701	0.315409	-0.0405549	-0.118189	-0.565049	-0.437057	-0.570542
ZNF473	1.22667	1.03689	0.0296539	0.851148	0.376162	0.629231	0.248762	1.17093	0.84833	0.520558	1.35747	0.20501	0.227096	0.73081	0.478864	1.12179	0.722632	0.636411	0.0439427	0.489786	-1.43693	-0.200071	-0.601414	-1.34427	-1.92788	-0.85465	-1.69084	0.949426	0.671744	1.0883	1.04438	1.24006	0.955293	1.10713	0.977784	0.614622	0.943625	-0.511172	-0.509989	-0.212817	-0.731294	-0.826291	-0.2649	-0.0451485	-0.164615	0.53502	-0.285029	-0.265125	-0.0249424
ZNF485	0.814933	1.29394	-0.290745	0.433577	-0.681591	-0.176507	-0.220046	1.01092	0.391784	0.234566	0.300474	-0.0749861	0.293384	0.43469	0.126195	0.992642	0.681147	0.19346	-0.0555853	-0.316159	-0.530954	-0.678448	-0.504329	-0.712729	-0.758308	-0.327751	-0.710941	0.806934	0.070003	0.556998	0.733453	0.858269	0.625136	0.979728	0.734703	0.534111	0.00566557	0.0535425	-0.0397607	-0.112431	0.295675	0.238108	0.070615	-0.0913967	0.032986	-0.344237	-0.514258	0.0499281	-0.295365
ZNF507	0.698686	0.915591	0.582021	0.575422	0.795779	0.622485	0.164242	0.467844	0.744258	-0.236307	-0.298092	0.0109448	-0.256333	0.127527	0.47996	0.663076	0.550799	0.4939	0.682797	0.651234	0.18997	0.198229	0.19322	0.0896752	0.0874342	-0.205896	-0.350629	0.326729	0.398139	0.501856	1.4348	0.383643	0.564967	0.564525	-0.0502093	0.396627	0.0926959	-0.336761	-0.214652	-0.121784	-0.585146	-0.310748	-0.367839	0.0301504	-0.217546	0.201746	-0.366096	-0.387638	0.0877158
ZNF570	0.91481	-0.0309485	-0.017003	0.639332	0.245633	0.647284	-0.858598	0.715735	0.506977	0.181994	0.0514637	0.282368	0.275762	0.327467	0.131463	0.801562	-0.118691	0.174393	0.25331	0.186861	-0.304733	0.674807	0.0524991	0.477039	0.789524	0.42343	0.484132	0.780809	-0.512067	0.745022	0.758258	0.787325	0.937748	1.19663	0.818255	0.224567	0.913075	-0.126098	-0.046937	0.16004	-0.16693	-0.30558	-0.0255227	-0.268777	0.621397	0.0542494	-0.0895717	-0.335995	-0.250775
ZNF596	0.870802	1.62372	-0.396024	0.444846	-0.625233	-0.366984	-0.811026	1.0984	0.684867	0.358529	0.119936	0.225326	0.232924	0.117853	-0.185701	0.827663	0.640466	0.345517	-0.586958	-0.563376	-0.733005	-0.575286	-0.492146	-0.663895	-0.647337	-0.369564	-0.798169	0.743287	-0.462264	0.757189	0.588675	0.81362	0.899219	0.871757	0.362652	0.214725	0.582614	-0.479537	-0.23485	0.104012	-0.210051	-0.150618	-0.433102	-0.217728	-0.293449	-0.040475	-0.694798	-0.641764	-0.353819
ZNF608	0.813891	0.860486	0.190489	1.04792	0.0619917	0.304022	0.569695	1.12779	1.07977	0.56887	1.29844	0.609581	0.40294	0.805681	0.780456	0.812126	1.16534	1.06876	0.139951	0.116039	-0.0747846	-0.0133836	0.399163	-0.476108	-0.374296	0.0885443	-0.33489	0.580898	0.766617	0.775165	0.90258	0.972379	1.22919	1.38828	-0.0989782	0.154046	0.250898	0.780223	0.780223	0.780223	0.641487	0.780223	0.352347	0.780223	0.780223	-0.176204	-0.383209	-0.393274	0.780223
ZNF610	1.24077	0.945149	0.0726232	0.607798	0.733388	0.552326	0.168523	1.00626	1.3216	0.695893	0.213976	-0.164059	0.213325	0.193802	0.330291	1.3464	0.54166	0.42678	0.280219	0.536108	0.414397	0.575925	-0.123448	0.154802	-0.444559	-0.0528471	-0.952202	0.962127	-0.058791	1.25185	0.992428	0.744302	0.88644	1.42461	0.97466	0.706805	1.40613	0.0569354	0.670999	0.379352	0.549317	-0.297505	-0.568192	0.670999	-0.255055	-0.220494	-0.552713	-0.29826	-0.0329733
ZNF653	0.412244	0.142274	-0.467176	0.00286103	0.0775272	0.1834	0.168037	0.033107	-0.0398036	0.309799	0.772402	-0.166867	-0.0939234	0.139372	-0.134315	0.0331473	-0.0490846	-0.0313736	-0.43633	0.0909578	-0.829271	-0.0978693	-0.353337	-1.26221	-0.249272	-0.365095	-0.222082	0.329091	-0.161995	0.392652	0.373663	0.524634	0.536457	0.143186	0.308525	0.363354	0.797254	-0.36319	0.878808	-0.395745	0.878808	0.878808	-0.386951	-0.231708	-0.51532	-0.0939342	-0.233483	-0.189141	-0.109491
ZNRF2	0.558556	0.889061	0.27144	0.703179	0.729815	0.0533936	0.672597	1.10674	0.858327	0.941854	0.292227	0.194706	0.200185	0.40869	0.881006	0.29021	1.029	1.03926	0.196603	0.139532	0.759091	-0.401463	0.238125	0.226776	-0.40381	-0.320304	0.531472	1.12967	0.731414	1.19093	1.27708	1.15914	0.943659	1.05004	0.82071	1.14288	1.08875	-0.159572	0.072768	0.320761	0.566158	0.103808	0.387707	0.45936	0.390773	0.461531	1.63516	-0.47098	-0.300155
ZPBP	1.81756	2.10621	0.485756	1.97008	0.733094	0.879838	0.162667	2.01671	1.8908	1.36479	1.5332	1.13157	0.993324	1.3093	1.22009	1.69354	1.74637	1.56379	-0.194577	-0.201867	-1.81058	-0.303467	0.360264	-2.25222	-2.77745	0.315158	-2.77643	1.49713	1.7099	1.96356	1.8591	1.77145	1.95482	1.07458	0.989901	1.85812	1.53608	-0.533139	-0.115868	0.504452	-0.81213	-0.962781	-0.38853	0.528954	-0.133762	1.01421	0.086948	-0.249401	-0.128462
ZPBP2	2.01913	2.29981	0.619197	1.9236	1.67975	1.86572	0.754951	2.08812	2.12261	1.59392	1.4855	1.12104	1.13153	1.21629	1.59182	1.84765	2.14312	2.13404	0.286787	0.743085	-2.87614	-0.105156	0.060443	-2.48265	-3.70798	0.621892	-2.90532	2.4377	0.710848	2.55082	2.5981	2.8891	2.52276	1.95168	2.02569	2.37109	2.22525	0.239404	0.085118	0.939298	0.183043	-0.219597	0.354001	0.606133	-0.229328	0.908692	-0.949782	-0.59779	-0.619803
ZWILCH	1.41127	1.37256	-0.0445057	1.12917	0.712592	0.823633	0.530111	1.51463	1.13037	1.27467	0.769587	0.58524	0.630064	0.652666	0.648359	1.49339	1.3967	1.35069	-0.0735933	0.286984	-1.19498	-0.227618	-0.816097	-1.36056	-2.25549	-0.480985	-1.79397	1.16709	1.50266	1.46066	1.58194	1.30985	1.31779	1.33985	0.642467	1.03092	0.919319	-0.493936	-0.207009	0.260711	-0.429329	-0.552892	-0.73955	-0.22817	-0.485667	0.829794	-0.213014	-0.173718	0.165604
Blue
	GSM1118256	GSM1118257	GSM1118258	GSM1118259	GSM1118260	GSM1118261	GSM1118262	GSM1118245	GSM1118254	GSM1118255	GSM1118246	GSM1118247	GSM1118248	GSM1118249	GSM1118250	GSM1118251	GSM1118252	GSM1118253	GSM1118263	GSM1118264	GSM1118265	GSM1118266	GSM1118267	GSM1118268	GSM1118269	GSM1118270	GSM1118271	GSM4318655	GSM4318672	GSM4318673	GSM4318674	GSM4318676	GSM4318677	GSM4318656	GSM4318657	GSM4318662	GSM4318665	GSM232970	GSM232971	GSM232972	GSM232973	GSM232974	GSM232975	GSM232976	GSM232977	GSM232978	GSM232979	GSM232980	GSM232981
A2M	-0.477699	0.151603	1.68252	0.67392	1.56205	1.62954	1.41023	0.38623	0.895663	0.39653	0.853975	1.28179	1.81368	1.62231	1.18008	0.567221	0.609344	0.969787	2.12242	1.66089	1.65811	1.86203	1.88923	1.75671	1.1314	1.54592	2.97619	0.583074	1.15901	0.541196	1.16501	0.737497	0.911112	1.15867	0.350014	0.589868	-0.626106	1.41887	1.2588	2.08314	0.641413	1.90704	1.45855	1.77187	1.76214	1.39611	2.0629	1.31351	1.77151
ABCA6	0.638633	0.841555	2.04025	1.1398	0.356221	0.221786	1.13439	0.780396	1.06768	0.71529	0.238373	1.50217	1.79111	1.55628	1.30691	0.634306	1.53539	1.42234	1.7924	0.568405	1.895	1.29792	1.82515	1.39853	1.75253	1.89901	2.87422	0.401592	-0.199285	0.689089	0.569136	0.866469	0.537073	0.326217	0.952781	1.22457	0.137455	1.46967	1.96422	0.68755	0.852581	2.08108	1.79634	0.47319	0.572764	0.477982	2.1729	2.45413	1.89486
ABHD6	0.066532	0.463241	1.22538	-0.0466221	0.521354	0.795815	1.22698	0.419551	-0.343582	0.769515	0.202089	1.31942	1.28973	0.942905	1.1039	-0.0489094	0.450225	0.768745	0.922131	0.590454	0.253044	2.00807	1.48886	0.953108	2.11807	1.42259	1.2921	0.229715	0.735361	0.598566	0.312604	0.420262	0.732075	0.368965	-0.238613	0.150525	-0.297199	1.25397	1.29539	1.34474	1.38596	1.67444	1.53794	1.05977	1.52224	1.16686	1.03845	1.69665	0.832681
ABI3BP	0.378294	0.935362	2.66929	1.05457	1.21261	0.899092	1.88085	0.338194	1.15489	1.11314	0.388983	2.08047	3.0524	1.98517	2.40458	0.528901	1.52877	1.83683	2.22259	1.45619	1.69037	1.99364	2.50239	1.8603	1.85355	2.54242	3.19177	1.53838	0.602247	0.74498	0.658888	0.60219	0.629841	0.693616	2.10481	1.74508	0.863499	1.82773	1.99842	1.95428	2.38842	2.66248	2.16692	1.38615	1.77508	1.62744	2.7315	2.60429	1.95404
ABR	0.0235847	-0.445876	0.856667	-0.329742	0.0649006	0.426537	0.447974	-0.468647	0.11224	0.388051	0.641313	0.902052	1.54303	1.12574	0.633752	0.410592	-0.0710899	0.215048	0.424602	0.498582	0.859317	0.724217	0.766476	0.863468	0.107361	0.644128	1.88843	0.475575	0.437094	-0.207866	-0.136328	-0.285854	-0.77362	-0.385978	0.541864	0.652689	0.389188	0.757786	1.34538	1.09885	1.2826	1.53677	1.49592	0.124325	0.760032	1.34205	0.96647	1.16734	1.09583
ACAT2	0.846293	0.247939	0.559466	0.0954683	0.130986	0.503123	0.373731	0.0505758	0.288778	-0.0990542	0.446276	1.20795	2.10274	1.33461	0.982096	0.347623	0.365948	0.492385	0.507179	0.217577	-0.0415971	1.49626	1.1141	-1.10452	0.442791	0.496977	-1.12512	-0.238078	0.374041	-0.0436286	-0.0409797	0.329421	0.337534	-0.0464626	-0.127437	-0.38596	0.10394	-0.446836	0.14364	1.37501	2.45325	1.66681	0.619698	0.166421	-0.285612	0.640037	-0.238507	1.80099	-0.185668
ACSL5	0.386589	0.0382882	1.17167	0.376125	0.275701	0.307305	0.543329	0.456876	0.231231	0.159562	0.450858	0.817357	1.08277	0.957401	0.474883	0.433907	0.0378336	0.278371	0.699585	0.581645	3.92732	0.823752	0.999938	3.33783	0.759286	0.857873	1.37446	1.26434	-1.8687	1.42587	0.817376	1.53667	1.28379	1.9021	2.00019	1.47345	1.76597	1.36891	1.65818	1.54906	1.49757	3.10181	1.01083	0.597938	1.30195	0.73494	1.29435	1.63318	0.974044
ACTN1	-0.374288	-0.0447376	0.532079	0.360086	0.0584122	0.0373544	-0.0719448	-0.131699	0.468305	0.0154507	0.558918	0.084482	0.851786	0.731609	0.437904	0.253288	0.170595	0.296901	0.601435	0.676	0.806491	0.521191	0.383021	2.08031	0.236375	0.182433	2.14575	0.618013	0.583802	0.0434976	0.239958	-0.232684	-0.437566	-0.399814	0.704638	0.619597	0.339691	1.02804	0.410866	0.676091	0.0161582	0.280418	0.531269	0.69957	0.660247	0.555316	1.58684	1.11646	1.07215
ADCY3	-0.381003	0.312187	2.10427	0.427346	0.390299	0.628509	1.21902	-0.10994	0.40713	0.643572	0.494902	1.51033	2.54004	1.80663	1.4357	0.190473	0.769252	0.7432	1.06627	0.849328	0.693831	1.91362	1.55797	1.26565	1.28038	1.6167	2.75042	0.243182	0.28223	0.534184	0.609238	0.542447	0.157437	0.417144	0.306742	0.240212	-0.176476	1.08443	1.79455	1.91939	2.12713	1.80728	1.32956	1.14023	1.42131	1.40202	1.70479	1.70519	-0.433371
ADH1C	-0.66762	-0.545958	-0.0180657	-0.485994	-0.0144284	-0.272541	-0.125014	-0.548182	-0.624553	-0.362191	-0.806513	-0.146163	1.06759	0.384019	-0.471219	-0.701532	-0.0873526	-0.0101107	0.340424	-0.320547	1.92002	0.193735	0.482168	1.14208	-0.417421	0.308234	2.25715	0.0390112	-0.983044	-0.124527	-0.324591	-0.124755	-0.258266	-0.354587	-0.703176	-0.444899	-0.377275	-0.219879	0.557104	0.977718	0.196422	0.781873	-0.163866	-0.117394	-0.0910372	-0.271408	0.29527	-0.0993244	0.254955
AFF2	0.452563	0.550179	1.37408	0.149801	0.603704	0.58659	0.849796	-0.0001771	0.212417	0.876236	0.334106	1.04042	0.859491	1.00486	1.34828	0.964683	0.342282	0.573408	0.678097	0.367157	2.74229	1.37723	1.20903	2.03104	1.03936	1.17604	-0.168418	0.321305	-0.0399645	0.707367	0.717864	0.444215	0.430333	0.480539	0.609831	0.332234	0.401222	1.25051	1.7247	1.37169	1.65502	1.78538	1.09117	0.641528	0.73129	0.701199	1.27788	1.71623	0.64868
AGRP	0.0310149	0.25269	0.633671	0.332865	0.363822	0.138806	0.255989	0.276741	0.103425	0.358688	0.163441	0.464067	0.530539	0.559227	0.523301	0.0274476	0.211052	0.205246	0.0496634	0.146642	3.30802	0.406169	0.627333	2.42591	0.753458	0.499843	0.289623	-0.254962	0.432955	0.204781	-0.0745974	0.299798	0.124892	-0.00908819	-0.129268	-0.114247	-0.18475	0.802113	0.865058	0.889952	1.8024	0.990452	1.06508	1.48213	0.681474	0.514991	1.09433	0.493939	0.876224
AHNAK	-0.0139272	0.193566	1.63285	0.577266	0.830988	0.449881	1.22317	0.169659	0.704787	0.774679	0.48626	1.32182	2.17786	1.19953	1.18178	0.444478	0.435545	0.874267	1.90986	0.97652	1.74831	1.72075	1.50394	2.17829	1.30464	1.2746	3.24774	0.215512	1.41198	0.88575	0.95295	0.745822	0.905819	0.387089	-0.12204	-0.0612692	0.253492	1.6008	1.26962	0.702123	1.56126	0.757216	1.25842	1.45721	1.43403	1.10182	1.76981	1.51702	1.60632
AK3	0.36267	0.465262	1.48468	0.460132	0.617311	0.587926	0.816938	-0.0192171	0.612081	0.543445	-0.321486	1.15729	1.28089	1.10632	0.766133	0.184942	0.506823	0.672954	0.86071	0.50401	1.55349	0.885224	1.29333	1.35895	1.19122	1.24399	2.09075	0.366187	0.679677	0.363375	0.387539	-0.0222241	0.166061	0.101668	0.735891	0.484304	-0.0200831	0.0386552	0.459712	1.08885	1.23357	0.945143	1.37328	0.459411	1.03588	0.850999	1.38421	1.42832	0.903899
AKAP7	0.34955	0.240707	1.26264	0.295151	0.632933	0.497534	0.74897	0.286958	0.183336	0.215703	-0.18352	1.11568	0.414666	0.574096	0.886947	0.471324	0.486505	0.540031	0.602162	0.46461	-0.0300697	1.2542	1.46317	0.609997	0.661869	1.01665	-0.39356	-0.251638	0.507354	0.355994	0.407308	0.433556	0.394008	0.59378	-0.361039	-0.301322	-0.432201	0.309813	0.646691	0.315085	1.41954	0.812983	1.24251	0.332479	0.700365	0.578549	0.290959	1.10998	0.470551
AKR1C3	-0.550211	-0.603308	1.47952	-0.535337	-0.588925	-0.25257	0.39376	-0.425647	-0.308232	-0.44958	-0.356178	0.868346	1.19264	0.899315	0.411335	-0.380838	-0.429891	-0.316278	0.893121	-0.150284	-0.418981	1.05905	0.656083	-0.0299711	1.01982	0.876853	1.33784	0.141591	0.0976046	-0.346243	-0.513166	-0.746162	-0.745985	-0.668376	0.603796	0.689333	-0.892732	0.283474	0.742139	0.750666	0.461816	0.633307	0.669753	-0.082863	0.533984	-0.0219683	0.768813	0.744124	0.487238
ALDH1A3	0.12925	0.743455	1.48646	0.873751	1.36643	1.17032	1.48314	0.646731	0.748758	1.02944	0.520978	1.72029	1.45457	1.64655	1.25419	0.644519	1.02934	1.15442	1.83249	1.49889	0.934794	1.58143	1.68699	0.826965	1.723	1.36506	1.57331	1.55579	0.561936	0.278763	0.387332	0.131942	0.254871	0.717294	1.72558	1.59456	0.897299	1.40855	1.34526	1.61915	1.34248	1.94068	1.5259	1.18722	1.26229	1.14774	1.62162	1.41303	1.38023
ALDH2	1.04165	0.906754	1.55604	0.877374	1.4113	1.64217	1.5641	0.736372	0.899707	0.698846	1.01962	1.58447	1.95943	1.68776	1.50807	1.17719	1.04857	1.26182	1.50254	1.42871	0.129802	2.51688	1.39471	1.23979	1.95452	1.30349	1.80771	0.306831	1.51269	1.33419	1.18999	1.21753	1.28931	1.46923	0.725406	0.400259	0.157905	1.19705	1.54102	1.6187	2.17211	2.04949	1.79184	1.47063	1.22654	1.76371	1.25993	1.99037	1.40503
ALDOC	-0.180508	0.372537	1.20641	-0.365529	0.588771	0.865387	0.506269	0.129775	-0.0349211	0.0214487	0.467459	1.22077	1.62584	1.4096	1.22078	0.258587	0.510945	0.671438	0.622117	0.559247	-0.340674	1.84658	0.840044	-0.338753	0.698926	1.48099	-0.0793706	-0.117449	0.511753	0.117651	0.0153156	0.0609149	-0.0694841	-0.118828	0.66682	0.0398783	0.126838	0.494749	0.912816	1.06263	1.63697	1.41115	1.02198	0.136715	0.728831	1.0941	0.660518	1.5134	0.455383
AMPD3	-0.0854357	-0.312615	0.0938982	0.132094	0.201502	-0.1611	0.226418	-0.0091131	-0.0219012	0.219514	0.901948	-0.404392	0.192174	0.141769	0.277209	-0.671698	-0.214007	0.256973	0.436444	0.772292	1.63632	0.395352	0.943582	1.25223	0.803017	0.688855	1.02925	0.813475	-0.289705	-0.554234	-0.600015	-0.655856	-0.613291	-0.451264	1.19836	0.902239	0.987113	1.65672	0.501617	0.44095	0.429961	0.947009	1.18303	0.779501	0.905513	-0.437458	0.572902	0.646792	0.728075
ANGPTL1	1.37441	1.38825	3.59002	1.4418	2.20108	1.96235	2.22861	1.282	1.88882	2.50033	0.166407	3.12331	3.19956	2.46361	2.83938	1.09987	1.38327	1.79855	1.97385	1.2594	1.31352	2.92197	2.84271	2.67498	2.49818	3.02394	4.26578	0.901551	1.74708	2.22221	2.20105	1.8688	1.83168	1.8945	1.08013	1.0114	0.724162	2.36758	3.16115	2.81817	3.2675	3.14137	2.86011	1.90608	2.14019	2.39466	2.65142	2.49328	2.17317
ANGPTL2	-0.640803	-0.0624382	0.752766	-0.0200198	0.0272256	-0.00764792	0.47227	-0.546294	-0.0453541	-0.0267789	-0.095646	0.50743	1.69155	0.895887	0.365306	-0.336208	-0.14538	0.0930347	0.509742	0.214254	0.0463757	0.565504	0.70626	1.05475	0.509729	0.744503	2.3197	0.368773	0.142376	-0.311354	-0.363049	-0.485627	-0.282657	-0.493701	0.291209	0.525081	-0.411917	0.324886	0.878152	0.997123	0.80087	1.57618	0.468872	0.366114	0.391108	0.248866	1.01346	0.484389	0.42968
ANGPTL4	-0.18414	-0.138249	1.02149	0.309839	0.311029	0.36898	0.830418	0.00190707	0.187912	0.699148	0.67301	0.558081	1.31302	0.719973	0.661062	-0.241839	-0.0928939	0.311139	0.953652	0.438585	-0.774566	1.68213	0.292958	-1.61415	1.47902	1.23012	0.489189	1.16189	-0.510962	-0.567178	-0.480901	-1.12767	-1.04282	-0.767242	1.42594	1.61983	1.50676	1.17184	1.95309	0.489907	-0.0627262	1.24025	0.464244	0.639969	1.20027	0.295125	1.98333	-0.21268	1.54078
ANKRD29	-0.0727031	-0.254012	0.745872	-0.267635	-0.267582	0.0955535	-0.0501139	-0.196154	0.0997734	-0.372267	-0.26164	0.27207	0.281645	0.0909955	0.483091	-0.1069	-0.302869	0.17552	0.351965	0.0223815	-0.0484065	0.820704	0.250602	1.10077	0.839708	0.658543	2.03783	-0.292316	0.303882	-0.0327183	-0.0273083	-0.0835083	0.0584757	-0.0506206	-0.611102	-0.216259	-0.263039	0.51943	0.485103	0.577962	0.665399	0.825856	0.389894	-0.546579	0.45616	0.108184	0.455242	0.54941	0.396976
ANTXR2	0.689139	0.96307	2.21587	0.768484	1.28513	1.41772	1.38122	0.429079	0.942596	0.559342	0.295712	1.75092	1.71257	1.67001	1.36541	1.21214	0.844797	1.1882	2.1082	1.64639	1.58618	2.185	1.91939	2.48796	1.88331	1.96972	3.089	0.720287	1.72613	1.086	0.959782	0.829686	0.866865	0.61407	0.556478	0.950441	0.666283	1.75884	2.04898	2.10513	1.68428	2.40242	1.64886	1.40538	1.53742	1.09962	2.04556	1.76116	1.57042
ANXA1	0.259398	0.532342	1.66123	0.235664	1.14111	1.12766	0.878338	-0.0460687	0.683539	0.146012	-0.465006	1.33472	2.71786	1.26785	1.25754	0.108361	0.591839	1.00248	1.61621	1.0488	2.05505	1.31326	1.86981	2.64596	1.61933	1.57632	3.52256	1.70983	0.169188	-0.292252	0.00695186	-0.434799	0.334312	0.0870734	0.881236	1.77285	-0.00574027	1.57095	0.942007	2.00559	1.53234	1.84918	1.23671	1.2812	1.17814	0.798362	1.81911	1.86261	1.4289
ANXA7	0.551486	0.168557	1.23699	0.260261	0.668452	0.756838	0.503638	0.312198	0.367251	-0.00275132	0.355929	0.669595	1.12674	1.05778	0.807695	0.673045	0.458058	0.425271	1.07068	0.735505	1.80166	1.12966	1.047	1.85533	0.906682	0.927308	1.54143	0.541189	0.70663	0.388596	0.383937	0.267435	0.171015	0.358332	0.114803	0.488874	-0.0980918	0.859281	1.30356	1.35397	1.49523	1.52343	1.21891	0.51852	0.753645	0.826667	0.973091	1.22364	0.87457
AOC3	-0.288111	0.378989	1.12263	0.349181	0.507582	0.649926	0.968088	0.144528	0.396719	1.37904	0.823636	0.886048	1.06548	1.10959	0.873264	0.415667	0.24865	0.910016	0.625109	0.798466	0.293344	1.17245	1.10956	0.938938	1.16524	0.950777	3.07942	-0.271267	0.940662	0.311936	0.906863	0.342945	0.218582	0.520966	1.12063	0.580584	-0.281477	0.910189	1.30463	1.35668	1.89858	1.60216	1.14682	0.786618	1.11387	1.14345	1.4831	1.15211	1.10557
AOX1	0.877984	1.36037	3.04851	1.38096	0.979468	1.22163	1.79025	0.897371	1.41229	1.46132	0.794405	2.75522	3.0834	2.69933	2.40397	0.767658	1.61009	1.79394	2.41061	1.40421	1.11983	2.84003	2.85885	1.04303	2.78684	2.8087	2.89112	0.577213	1.66857	1.58588	1.60667	1.24583	0.932115	1.67641	1.15645	0.928622	-0.0548053	1.92377	2.7118	2.62199	2.68113	-0.0694365	2.258	1.35346	1.79179	2.02926	2.68512	2.97666	2.26215
APCDD1	-0.0212454	0.230477	0.984956	-0.115175	0.387104	0.491278	0.454762	0.197215	0.283493	0.485858	0.338951	0.502979	1.03573	1.02338	0.142884	0.152079	0.243693	0.286231	0.769922	0.540579	1.45442	1.0529	0.42104	2.26775	0.842383	0.954666	2.75968	0.0137228	0.489893	0.468104	0.783115	0.431519	0.228336	0.329684	-0.181774	0.0916591	-0.349139	0.791933	1.46723	1.50379	0.871583	1.56243	0.700012	0.320909	0.555124	0.416586	1.14457	1.36116	0.827624
APOC1	-0.671689	0.203401	2.0773	0.0203227	-0.092419	0.869377	0.353419	-0.854948	-0.245575	1.19424	-0.0954736	1.29515	2.06026	1.24703	1.78271	-0.937772	0.841567	0.851331	-0.54836	-0.368352	-0.0753948	0.7729	0.667712	-0.25614	1.3198	0.261221	-0.553423	-0.608043	0.0597763	0.643074	-0.402082	0.31045	-0.887614	-0.502365	-0.538606	-0.761484	-0.723146	0.752836	0.884504	1.57905	2.67087	1.59723	0.850341	0.0150159	0.0487254	0.882608	0.439466	1.39245	0.455293
APOE	0.397122	0.762889	2.50125	0.97498	0.875662	1.2611	1.88811	0.437226	0.698348	2.00681	0.544519	1.84132	1.80139	1.70501	1.72333	0.341826	1.52388	1.51718	1.11885	0.731671	-0.51837	1.70587	1.53327	-1.05343	2.16332	1.58341	0.479332	-0.255624	1.38256	1.56765	0.887526	1.50183	0.500647	0.73456	0.401113	0.507473	-0.0201047	1.64093	1.41907	1.99251	2.10412	1.0777	1.89578	0.713308	1.41132	1.57893	1.72693	1.82655	0.0453883
APOL3	-0.245087	0.257057	0.628411	-0.217789	0.228266	0.162845	0.230689	-0.075707	-0.117305	0.0987058	-0.132422	0.601186	0.822916	0.550328	0.213624	-0.0923919	-0.280083	0.0272928	0.685274	0.187946	1.06193	0.625783	0.250106	1.35075	0.477672	0.494605	2.44757	0.145919	-0.09732	-0.421229	-0.263108	-0.168047	-0.143035	-0.270783	0.534534	-0.0462332	-0.128262	0.876914	0.88926	0.89896	0.44662	1.24748	0.598381	0.424892	0.559707	0.459055	0.988904	0.886682	0.854384
AQP1	-0.442843	-0.467156	0.799907	0.109299	-0.0995965	0.320128	0.575666	-0.191422	0.0869916	0.557166	0.0436896	0.18222	0.883364	0.638259	0.0376666	-0.242765	-0.118076	0.165656	0.590452	0.329088	1.4815	0.135794	0.487778	2.04206	0.577503	0.490693	3.32133	0.1144	-0.121447	0.483753	0.126769	0.0969106	0.754588	-0.329922	0.225105	-0.370487	-1.03052	0.53755	0.429521	1.43605	-0.0523813	1.32602	0.136672	0.602632	0.487508	0.379099	1.6384	-0.0917535	0.644438
ARHGEF12	0.51372	0.455841	1.20672	0.51621	0.985035	0.952251	0.925509	0.627916	0.560489	-0.0343211	0.305567	0.909365	0.962851	0.864164	0.87976	0.995043	0.475646	0.592024	1.45832	1.11165	1.88332	1.33716	1.39538	1.73995	1.40312	1.33061	1.89439	0.668107	0.796055	0.272812	0.485291	0.394639	0.476928	1.09489	0.805898	0.703549	0.04562	-0.0900615	0.997531	1.01224	1.28069	1.17511	1.23556	0.238445	0.8697	0.65749	1.29909	1.42687	0.238445
ARHGEF9	-0.00846813	0.25547	1.39324	0.294908	0.632586	0.637921	0.740771	0.049119	0.413552	-0.00162032	0.468294	1.24509	1.49525	1.31111	0.798854	0.35116	0.235645	0.392147	1.47835	1.12967	1.68322	1.36143	1.47931	1.7898	1.42214	1.45973	2.18313	0.198199	1.56619	0.342089	0.348248	0.302764	0.203644	0.665814	0.279524	0.127194	0.04335	1.20028	1.54582	1.32214	1.70083	1.57218	1.29644	0.55395	1.33855	1.27063	1.22888	1.66685	0.966702
ARMCX1	0.142291	0.00213018	1.04219	0.151185	0.439137	0.40825	0.426979	-0.0835716	0.207121	0.291326	0.0331706	0.435845	0.813943	0.656661	0.51281	0.199125	0.042271	0.314315	0.809977	0.52391	1.48702	1.37475	1.04422	1.83603	1.52093	0.882072	1.88644	0.169207	0.382714	0.0251011	0.171359	0.0282643	0.0829694	-0.0162799	0.261436	-0.0225714	-0.241235	1.03585	1.12136	0.963953	1.32785	1.37123	0.650305	0.693661	0.725694	0.384694	1.07469	1.21494	0.800068
ARMCX2	-0.102521	-0.479848	0.250677	-0.385787	-0.162872	0.0455901	0.0794363	-0.20881	-0.305252	0.0372638	-0.242054	0.079024	0.316658	0.0206001	-0.238812	-0.241868	-0.31063	-0.310373	0.0362107	0.161933	2.82848	0.208885	0.0777954	1.81459	0.522051	0.285789	0.613021	-0.369074	-0.915622	-0.402933	-0.152102	-0.437325	-0.391275	-0.718547	-0.199407	-0.176407	-0.649185	0.59203	0.63376	0.565814	0.743836	0.820344	0.374142	0.603148	0.699274	0.0729539	0.683647	0.722645	0.366287
AS3MT	0.43408	0.321761	1.3145	0.488868	1.5529	1.84838	1.0374	0.0203359	1.18234	0.712277	0.510519	1.82776	1.79779	0.889474	1.71851	1.24685	0.440548	1.08892	1.05391	1.27226	-1.1793	2.554	1.78653	-0.606786	1.75666	2.67284	-0.303291	0.302585	0.561235	0.444298	0.132387	0.539567	0.888216	1.03283	-0.15183	0.0720349	0.233618	1.09727	0.0154467	1.53108	2.73624	1.851	1.5252	1.08411	1.39597	1.72906	1.7064	0.0154467	1.01662
ASAH1	0.383911	0.490756	1.40647	0.552535	1.23292	1.45055	0.921863	0.394757	0.787401	0.595158	-0.134209	1.03085	1.59456	1.00627	1.1772	0.479677	0.629364	0.984365	1.25841	0.902551	2.04071	1.62176	1.30598	2.33936	1.08283	1.21558	1.78279	0.509245	-0.923291	0.800889	0.816785	0.932646	0.818249	1.31915	1.01731	0.704562	0.535475	0.162368	1.13989	1.32726	1.78603	1.44349	1.8398	0.708701	1.1846	1.0815	1.60768	1.79906	1.42239
ASPA	0.38195	0.782998	2.0422	0.622838	0.571067	0.462455	0.0944681	0.595296	0.586913	0.991303	-0.109233	1.09357	1.26091	0.719581	1.13115	0.391634	0.419586	0.96063	1.06409	0.463766	0.56564	1.10748	1.30333	0.858044	0.765984	1.63412	1.36213	0.546872	-0.736293	0.968703	1.05537	0.823008	0.783435	0.997016	0.406118	0.464058	0.520474	1.26689	1.80018	1.26516	1.03449	1.37327	1.4411	0.461202	1.02121	0.396984	1.22204	1.80301	1.13648
ASPH	-0.78699	-0.300178	0.803369	-0.381594	0.0171627	0.00860867	0.485583	-0.628724	-0.176848	-0.305776	-1.00836	0.628449	0.697658	0.469563	0.371021	-0.293098	0.170441	0.305504	0.516516	0.0153486	1.32347	0.572735	0.754579	1.08286	0.3725	0.480775	1.55428	-0.153773	-0.119047	-0.309751	-0.33501	-0.476619	-0.630124	-0.585039	-0.401512	-0.42644	-0.68453	0.58805	-0.657554	-0.657554	-0.657554	0.926205	1.02121	0.294567	1.28845	0.492892	0.543052	0.784896	0.176294
ATP10D	0.0871598	0.343491	1.82975	0.407058	0.476034	0.438645	0.525109	0.280131	0.360744	0.414385	-0.0273631	1.18686	1.03023	1.18935	1.00042	0.332566	0.364589	0.468134	1.57299	0.770821	2.50133	1.58587	1.44187	1.78058	1.23102	1.15875	1.89812	0.417481	0.768244	0.493997	0.560306	0.302604	0.186477	0.359875	0.292738	0.351037	-0.196862	0.544917	1.18514	1.17571	1.79073	1.83218	1.34714	0.358413	1.2736	0.365931	1.35684	1.52252	0.934081
ATP1A2	-0.334244	0.3697	2.08772	0.519653	0.441134	0.670636	1.16255	-0.0922641	0.602719	0.939486	0.80878	1.16787	1.67477	1.43402	0.737341	0.179816	0.292121	0.548538	1.96562	1.56491	0.0326833	1.23929	1.56818	2.71281	1.31681	1.45351	2.94559	-0.354283	1.35873	1.25903	1.43801	0.582237	0.690087	0.830132	0.413075	-0.395757	0.0544974	1.92363	1.68656	1.74602	1.56397	2.48875	1.44984	0.815461	1.72954	1.02387	1.98856	1.59491	1.63876
ATP8A2	1.24233	1.15948	0.247274	0.989667	0.0719426	0.21345	0.122468	1.51106	0.89403	0.365483	1.4193	0.587849	0.306722	0.810829	0.635257	1.34658	1.02683	0.964925	0.363677	0.434649	-0.476712	-0.282198	-0.450993	-0.976495	-1.64745	-0.756017	-1.8222	0.85588	0.382297	1.16618	0.968411	0.668953	0.97233	0.35335	0.640534	0.951008	0.876104	0.665807	-0.589212	-0.738855	-1.55629	-1.75814	0.260272	0.661706	0.629359	0.382533	-0.0550528	-0.2304	0.00586644
AVPI1	0.234325	0.487782	0.830175	0.955948	0.198525	0.643002	0.240235	0.283065	0.972159	0.238705	0.662767	1.25201	1.59237	1.52848	1.19586	0.429116	0.480603	0.513719	0.319256	0.470575	-0.40117	1.07138	1.85472	8.95e-05	1.62616	1.25736	0.383962	0.592906	0.595039	0.300799	0.0976623	0.620058	0.372623	0.393751	0.807562	0.281101	0.555471	0.637547	1.16712	1.40063	1.59479	1.83534	0.997954	0.503429	1.01123	1.02428	0.67488	1.43055	0.799783
B2M	0.285731	0.510362	1.91965	0.607505	1.02176	1.0586	2.17794	-0.0826571	0.733451	1.9517	-0.049701	1.71958	1.95748	1.40036	1.44479	0.230354	0.915568	1.27864	2.00724	1.36126	2.21504	2.27216	2.07267	2.00093	1.40361	2.01669	2.89781	0.761697	1.22619	0.464942	0.872889	0.0436152	0.679044	0.243691	1.01498	0.839221	0.333198	1.56652	1.62371	2.04492	0.312781	0.312781	1.8318	1.13702	1.19503	1.22826	1.74276	2.42279	1.75599
BBS2	0.993357	1.12508	2.04609	0.916475	0.836707	1.15612	1.38357	1.2109	0.821085	0.775931	1.22755	1.65702	1.80687	1.57903	2.04252	1.2257	0.915497	0.939014	1.23376	0.850441	1.01445	2.04996	1.81002	0.970043	1.32115	1.87696	0.626985	0.751418	1.24376	0.956725	1.2536	1.06814	0.81934	1.44539	0.916109	0.854518	0.692057	1.22319	1.67121	2.1614	2.14972	2.18447	1.81073	1.07799	1.4333	1.69456	1.81885	2.15884	1.46277
BHMT2	0.324575	0.412015	2.10253	0.595228	0.549702	0.260112	1.43267	-0.0301791	0.710327	0.817046	-0.272843	1.71823	1.8709	1.88689	1.29775	0.280733	0.451241	0.85162	0.842611	0.535489	2.35842	1.59257	2.31932	1.43652	1.31421	1.94842	1.48082	0.461353	0.650923	0.294096	0.563226	0.335344	-0.101605	0.387072	0.487333	0.597535	-0.13768	-0.262694	-0.262694	1.66726	2.07815	1.73482	1.6952	1.21482	-0.262694	1.78062	1.71398	1.95204	1.80485
BNIP3	0.983447	-0.0142852	1.08532	0.3351	1.06396	1.34158	1.54001	0.233697	0.272545	1.28781	-0.097846	0.598743	0.982868	0.756113	0.696222	0.433558	0.403464	0.466259	1.12682	1.1152	0.957171	1.18652	0.51738	1.02175	0.482013	0.779351	0.331757	0.742298	0.298017	0.0345198	0.148047	-0.0569499	-0.00886957	-0.178968	1.55738	1.03716	0.936931	0.71801	1.38949	1.20289	1.61634	1.8189	1.20246	0.414977	0.879398	0.725596	1.04947	1.40784	0.789587
BSN	-0.469114	0.0157091	-0.556769	0.294485	0.753693	0.800474	0.260246	-0.365658	0.130822	0.478891	0.838867	-0.167657	0.158454	-0.190644	-0.218667	-0.16229	0.274126	0.254667	0.133231	0.546239	0.210317	0.216329	-0.231448	-0.106379	0.235411	-0.206103	-0.869228	0.122178	0.523055	0.267051	0.453006	0.307061	0.322364	0.202346	-0.0705192	0.435065	0.448203	0.211476	-0.562371	-0.575884	-0.832781	-0.78856	-0.134326	0.57415	0.240375	0.552	-0.416195	-0.0464127	0.443454
BST2	-0.539283	-0.368241	0.680891	-0.490338	-0.368648	-0.405398	0.0698426	-0.60022	-0.518024	0.327294	-0.634225	0.33991	0.908317	0.353204	-0.337065	-0.423654	-0.601018	-0.30266	0.437187	-0.0573493	0.399221	0.48942	0.62455	0.970988	0.268398	0.264781	1.07095	-0.214765	0.394764	-0.342699	-0.256265	-0.570607	-0.52681	-0.470547	-0.137492	-0.193834	-0.540845	-0.0115771	0.07127	0.437006	-0.00265919	0.00575667	0.305485	0.121751	0.295667	-0.0204878	0.419046	0.754747	0.0122682
BTNL2	-0.316786	0.0276808	0.122439	0.384379	0.732741	0.110168	0.440143	0.166682	-0.170112	0.302269	-0.0335978	0.714329	-0.627699	0.159062	0.322544	-0.0220423	0.505902	0.0403425	0.57516	0.953828	0.51223	-0.0896754	-0.0651727	-0.313076	0.516675	0.043357	0.225736	-0.433677	0.887639	-0.290889	-0.452685	-0.351068	-0.447501	-0.218598	-0.0938314	-0.362108	-0.289571	0.70933	0.879629	1.16349	1.6619	0.838516	0.368153	-0.169342	-0.00608486	-0.0499952	0.64122	0.704808	0.00300585
C10orf11	0.0937288	-0.0588431	1.20586	-0.400372	0.0305616	-0.260354	0.677143	0.0640299	-0.165411	-0.050907	-0.264251	0.847709	0.585962	0.780822	0.319903	0.169722	-0.00361675	-0.260149	1.10781	0.49213	0.719997	1.00299	1.07124	0.69944	1.15982	0.547574	1.46082	-0.0509982	0.758116	0.0160057	-0.165385	0.0451759	-0.235875	0.120145	0.146124	0.146348	-0.125829	0.708247	0.429924	1.09003	1.21915	1.04065	0.717772	0.136801	0.629926	0.49876	0.62653	0.908597	0.839499
C15orf39	0.248843	0.657892	-0.0976261	0.735664	-0.0879002	-0.105072	0.221911	0.378378	0.628305	0.823554	0.997309	0.27197	0.423305	0.432955	0.202163	0.341075	0.563682	0.355173	-0.243693	-0.00993805	-0.900126	0.0265296	0.192922	-1.04192	0.427969	0.411385	-0.361935	0.474046	0.670757	1.47333	0.547489	0.268396	0.422423	0.430573	0.115532	0.296499	0.179241	0.688136	-0.111846	-0.457812	-0.940459	-0.975398	0.0670969	0.724937	0.565711	0.119183	-0.0279108	-0.0671228	0.146929
C1orf21	0.520305	0.138051	1.01994	0.249467	0.648989	0.690903	0.785699	0.308844	0.325592	0.604609	0.160525	0.639919	0.823668	0.817622	0.608434	0.77987	0.187423	0.421374	1.42042	1.15588	1.79891	0.939626	0.477975	2.10596	0.157465	0.416088	1.9747	0.798537	0.962138	0.251368	0.307046	0.318495	0.151228	0.579477	0.33511	0.209193	0.442765	0.741771	0.377377	1.70654	0.377377	0.377377	0.385219	1.11012	-0.0789828	1.05126	1.14079	1.02924	0.766755
C1QA	-0.152503	0.296656	1.80676	0.223381	0.149633	0.22452	1.74898	-0.517417	0.14862	1.04436	0.112065	1.42975	2.21166	1.23701	0.605665	-0.364045	0.249187	0.518284	1.04715	0.343729	0.525604	1.30267	1.82783	0.489397	1.38933	1.33647	2.40011	-0.0385091	0.247709	1.0927	0.425528	1.23226	0.989517	0.711412	-0.410824	-0.312906	-0.455242	1.45644	1.3976	1.95645	0.770413	1.57907	1.27554	1.17959	1.18652	1.07396	1.63231	1.07805	1.24304
C1QB	-0.0223029	0.927101	2.10756	0.528104	0.701391	1.01226	2.17316	-2.22e-05	0.978761	1.3039	0.610961	1.91691	2.50299	2.00927	1.57084	0.362485	0.860488	1.01768	1.25699	0.733637	1.51332	1.89642	2.34036	1.46749	1.73591	2.03193	2.87894	0.602576	1.15635	1.74516	0.908913	1.57608	1.18979	1.08903	0.0481221	0.674229	-0.537669	2.02577	2.21403	2.47628	1.47897	2.2573	1.41491	1.2813	1.59273	1.28057	2.1615	1.65691	2.04026
C1QC	-0.128942	0.37846	1.73412	0.436017	0.465572	0.735701	1.75348	-0.123949	0.742647	1.13345	0.463533	1.38094	2.13805	1.4946	1.16019	-0.0074152	0.429064	0.790021	1.13459	0.825887	0.786484	1.74028	1.95471	0.855693	1.33224	1.78269	2.41972	0.466478	-0.0603149	0.997048	0.549726	1.01955	0.562185	0.351731	0.504701	0.363528	0.0298903	1.99347	1.86116	1.96177	1.16377	1.862	1.19457	1.14072	1.12574	0.873825	1.81646	1.62333	1.44322
C1R	0.0459734	0.625236	2.75278	0.69289	0.89692	1.14956	2.04367	0.189887	0.697768	1.48337	0.646966	2.3421	3.19733	2.36628	1.59235	0.457113	0.946968	1.29726	2.43163	1.2531	1.9853	2.21438	2.66287	2.32509	1.88175	2.12048	3.36867	1.00659	1.4742	0.847274	1.05914	0.566574	0.644869	0.400988	1.04879	1.03162	-0.663216	2.50129	2.608	3.17014	1.83756	2.68926	1.89516	1.55101	1.93701	1.64591	2.79908	2.26114	2.21243
C1RL	-0.714829	-0.0829146	1.14531	-0.284814	0.173398	0.0567393	0.366318	-0.495128	-0.116285	0.178292	-0.222173	1.1376	1.68567	1.35493	0.455373	-0.371778	-0.0368784	0.499338	0.810445	0.526926	0.986034	1.20429	1.29979	1.1376	0.801651	1.2666	1.93704	-0.183762	0.983852	-0.248557	-0.179118	-0.426832	-0.498815	-0.10484	0.33364	0.115766	-0.723359	1.27328	1.17364	1.3191	0.891722	2.06981	0.552498	0.48311	0.641678	0.147048	1.43377	1.29166	0.804663
C1S	0.551729	1.40643	3.45455	1.24099	1.60253	1.70259	2.50482	0.867617	1.50466	1.301	1.15512	2.92637	3.69766	3.1081	2.14618	0.976389	1.57291	1.98186	3.2093	2.16132	2.27511	3.11247	3.36662	2.1427	2.53162	2.86891	3.78128	1.33504	1.86753	1.45033	1.72923	1.32458	1.07372	1.33869	1.55378	1.70835	-0.0918228	2.80549	2.91621	3.40955	2.43119	3.18854	2.44384	1.93709	2.31369	2.10916	2.93403	2.65236	2.50116
C3	-1.0707	-1.106	1.37215	-1.13344	0.216491	0.275651	0.0258219	-0.594295	-0.891607	-0.999017	-0.394599	0.852569	1.53059	1.75533	0.270818	-0.69966	-0.27461	-0.391196	2.26084	0.259399	1.18427	0.864401	2.24399	0.917974	-0.0811045	1.36355	1.93474	0.547015	-0.188316	-0.804992	-0.815509	-0.517073	-0.922365	-0.937842	0.736891	0.746513	-0.240421	2.04984	0.64301	2.18941	-0.884216	-0.228369	0.296432	-0.385566	0.596205	0.971384	0.42584	0.227473	1.48435
C6	-0.362479	0.118471	1.27368	0.686812	1.38222	1.32012	1.68778	-0.39358	0.741531	0.289022	-0.396805	2.26132	3.37879	2.17351	0.11855	-0.00331485	0.257592	0.67654	3.03765	1.38012	-0.368203	2.27365	2.94841	-0.177127	1.2723	2.55493	-0.44877	0.53669	-0.624777	0.63144	0.785511	0.685064	1.50098	0.991185	0.654639	0.19605	0.336665	1.07912	1.60504	1.82525	-0.702197	-0.702197	1.86624	1.47815	1.89619	1.32151	2.1067	1.52692	1.41606
C7	-0.00254967	1.09979	2.66544	1.39974	1.84478	1.93147	1.87898	-0.153868	1.68177	1.02399	-0.017998	2.70186	3.65387	2.99871	1.98212	0.151666	1.33795	1.5168	2.76577	1.87155	2.56446	3.00302	3.37759	2.36933	2.22074	2.79248	2.12814	0.924033	0.298919	1.7805	1.70387	1.78825	1.60265	1.5347	0.617719	0.524702	0.535724	1.76088	2.22333	2.48297	2.25983	2.37496	1.87247	1.69752	1.92373	1.68048	3.17423	2.33658	2.08796
CALB2	1.82845	2.27702	3.86479	2.25166	1.80455	2.10308	3.47535	1.37148	2.31465	2.7741	1.88176	3.8435	4.19517	4.10046	3.75731	1.4125	2.68845	2.90283	2.61249	2.0423	-0.430719	3.93565	4.07746	-0.371352	3.50452	3.8359	-0.358999	2.64857	0.178634	1.93097	1.56827	2.29134	1.12988	0.630384	1.38454	2.56769	2.05407	3.23565	3.54244	3.81099	3.94801	4.20725	3.46929	2.38305	3.02667	3.71335	3.55092	3.84821	2.65773
CALD1	0.808814	0.87039	1.83407	0.896102	1.11886	1.20098	1.2677	0.704464	1.09918	0.910816	0.305414	1.70042	1.59714	1.49331	1.46917	1.16961	0.893811	1.11665	1.79706	1.34806	1.72912	2.01452	1.72886	3.39008	1.7969	1.99527	3.24051	0.80305	1.3961	0.943633	1.14904	0.724427	0.98329	0.91463	0.948534	0.755611	0.478731	1.83345	1.85863	1.94866	1.41434	2.15565	1.72584	1.58295	1.99537	1.27099	2.0376	1.94894	1.43602
CAMK2N1	-0.145485	0.466617	1.17882	0.495847	0.87034	0.878045	0.740661	-0.365529	0.685101	0.465975	-0.0652103	0.754202	1.27418	0.905657	0.9171	0.19168	0.608807	0.901318	0.952722	0.742981	2.3064	0.646682	1.32214	2.17741	0.90481	1.19465	1.76944	0.789304	0.971608	0.018191	0.490989	-0.0125979	-0.00464255	0.12554	0.596184	0.37734	0.368874	0.986397	1.28839	1.48293	1.34794	1.75875	0.902716	0.703405	1.03164	0.69713	1.27066	1.39534	1.10544
CAPN6	-0.29477	-0.652118	0.294407	-0.0834906	-0.647867	-0.551246	-0.478969	-0.587158	-0.043294	-0.433004	-0.141986	0.697026	-0.00650761	0.420655	0.105834	0.313682	-0.0102922	-0.142161	-0.015709	-0.227645	3.41338	1.32028	1.00793	3.93045	-0.0569322	1.21217	1.78594	-0.806766	1.49074	1.05224	1.04261	-0.0627862	0.428915	0.253275	-0.531817	-0.704306	-0.759306	0.077007	1.31183	0.0632451	1.37083	2.98759	0.509909	0.241415	0.723359	-0.0306508	1.11045	-0.00526296	0.758874
CASP4	-0.359558	-0.484148	0.696264	-0.395822	-0.063455	0.103542	0.197752	-0.80257	-0.713122	0.092084	-0.596723	0.158383	0.814389	0.37063	-0.0283833	-0.386294	-0.325152	-0.319154	1.04915	0.00340939	2.1538	0.476245	0.762014	1.70235	0.391058	0.814024	2.03684	0.789435	-0.65454	-0.944659	-0.818277	-1.21808	-1.10268	-1.00613	0.736198	0.908811	0.433886	0.779302	0.789346	0.810385	1.02134	1.18147	0.635607	0.206361	0.59481	0.101005	0.578012	0.61298	0.339374
CAT	0.313112	0.16925	1.23286	0.250725	0.4496	0.823326	1.01548	0.197235	0.216815	0.748384	0.326142	1.14078	1.69653	1.12778	0.426524	0.0932396	0.380751	0.449394	1.14459	0.801684	0.428327	1.40301	1.29582	0.37741	1.30591	1.48131	2.21915	0.0217228	1.05726	0.509499	0.449692	0.272477	0.103426	0.352801	0.0836944	0.33671	-0.197072	1.15946	1.46101	1.16154	1.46424	1.20372	1.51251	0.485727	0.927655	0.620462	1.16469	1.32778	0.761407
CAV1	0.262998	0.367103	1.6511	0.403929	0.579951	0.836252	1.02552	-0.316814	0.441886	0.860919	-0.318021	1.0587	1.90386	1.20879	1.01714	0.52744	0.493648	0.701484	1.2951	0.961624	1.07041	1.07242	1.08456	2.29149	1.21162	1.22725	2.82462	0.516436	0.798937	0.362534	0.952863	0.122454	0.336857	0.710074	1.19956	0.371784	0.0849615	0.864007	1.01154	1.30618	0.652502	1.5619	0.915751	0.782198	1.02709	0.508115	1.70374	1.1422	1.20128
CBR1	0.207039	-0.668759	0.754719	-0.312556	0.114145	0.113518	0.45332	-0.851575	-0.390477	0.48285	0.034212	0.701121	0.828993	0.742681	0.207701	-0.166587	-0.329089	-0.273583	0.369683	0.307578	0.457876	0.53481	0.798171	0.0402757	0.850096	0.437776	0.402674	-0.236803	0.114372	-0.052612	-0.210519	-0.330767	-0.324491	0.00346962	-0.337419	-0.269476	-0.612492	0.532502	0.614082	0.561376	0.7135	0.81651	0.49744	0.322979	0.581748	0.336484	0.582016	0.684245	0.537733
CBR3	0.442607	0.614308	0.927568	0.346388	0.508717	0.11786	1.46284	0.646345	0.0909164	1.27317	0.352287	0.671544	1.34435	0.849013	0.566265	0.286405	0.460077	0.520024	0.759912	0.60824	1.04122	1.02046	0.973956	0.981477	1.34428	0.796558	1.59165	0.493121	0.985127	0.571041	0.639972	0.411982	0.362623	0.0929105	0.448545	1.11061	0.143552	1.14508	1.52043	1.26615	0.615938	1.25863	0.785971	0.874365	1.02041	0.899036	1.15484	1.08082	1.04317
CBX7	0.325423	0.390735	1.25325	0.503409	0.812253	1.07865	0.783357	0.216649	0.475544	-0.0700859	1.04286	0.727001	1.56838	1.2368	0.525941	0.392568	0.552354	0.65795	1.07033	1.25293	1.82885	1.08686	0.988756	2.15677	0.476258	0.765438	2.5704	0.1369	1.30199	0.650908	0.920246	0.533095	0.444299	0.36934	0.23561	0.532057	0.157429	1.15596	1.68226	1.78922	1.42894	1.66631	1.21856	0.769494	1.00185	1.00968	1.62898	1.48258	1.2722
CCDC102B	0.18931	-0.0641773	0.522045	-0.157508	0.0330027	-0.157485	0.240171	0.2565	-0.264236	-0.592153	-0.518827	0.161319	0.44372	-0.156684	0.0239726	0.323113	-0.197573	-0.132219	0.981286	0.260489	-0.0134078	1.00838	0.185302	0.127127	0.534027	0.273194	1.16517	-0.159205	-1.22665	0.166591	-0.0898614	0.225151	-0.417862	-0.00620806	0.183558	-0.253283	-0.0198247	0.34242	-0.218623	0.234256	-0.00586918	-0.73653	0.32692	0.255144	0.638737	0.121852	0.924678	0.951864	-0.0284299
CCDC3	0.888141	0.72378	2.07736	0.864607	1.06721	1.31704	1.43672	0.459265	0.885957	0.959383	1.07219	1.32349	2.00404	1.78275	1.28977	1.15032	0.846626	1.10404	1.80542	1.6937	2.72245	1.75657	1.36439	1.1199	1.36191	1.57218	3.37958	0.713199	2.03728	1.72437	1.42383	1.08296	1.28231	0.703415	0.848981	0.972506	0.354934	1.49563	2.07804	1.97297	0.544639	2.01745	1.53561	0.98382	1.43677	1.07678	2.14654	1.68794	1.97508
CCDC8	0.0839726	0.469931	1.35404	0.126534	0.328421	0.435573	0.391833	0.152735	0.718259	0.40771	0.934673	1.01814	1.73318	1.27305	1.18808	0.530852	0.563337	0.638076	0.569541	1.05039	0.612888	1.94696	1.37728	0.799804	1.72333	1.04218	0.484039	-0.0227218	1.10103	0.662327	0.810193	0.720295	0.6566	0.398996	0.195326	-0.0416554	-0.157922	1.04017	1.12851	1.09984	1.1964	1.32059	1.1057	1.07325	1.09016	1.14864	1.35857	1.57087	1.00852
CCDC80	-0.317839	-0.617713	1.18704	0.0556071	-0.302475	-0.42091	0.311495	-0.210937	0.0617016	-0.0234326	0.109645	0.877816	1.70173	0.725229	0.586094	-0.277898	-0.219162	0.200982	1.29471	-0.254746	1.97536	0.566708	0.864237	2.97947	0.280326	0.527425	3.12033	0.101614	0.693794	0.288918	0.143855	-0.103046	0.223347	-0.026182	0.467875	0.0835734	0.255171	0.281379	0.698763	1.62928	-0.24514	1.96015	-0.428587	-1.58088	0.968652	-1.11492	1.27127	0.413906	0.367065
CCL2	-0.814822	-0.635459	1.86841	-1.17174	1.95625	2.70275	1.87365	-1.12914	-0.589475	-0.142801	-0.783487	1.14748	1.41927	0.951638	0.18047	-0.57391	0.00865234	0.141962	2.44324	2.41402	0.900539	0.975489	2.29806	1.12946	0.927475	1.55619	2.03833	2.49154	-1.86043	-1.53738	0.585763	-2.03415	0.823661	1.0451	1.98089	2.02882	1.82209	3.93564	1.53785	2.97581	1.04066	2.02849	0.941853	0.860058	0.242619	0.381095	2.82706	1.1368	-0.430752
CCND2	-0.443668	-0.269244	0.877487	0.138253	-0.151134	0.0643736	0.189809	-0.365569	-0.0317345	-0.0995687	-0.0990859	0.370939	0.834431	0.402476	0.341012	0.128167	-0.171304	0.0829025	0.817263	0.375504	2.53287	0.63917	0.591174	1.93502	0.296566	0.00801059	1.62466	0.0447154	0.516542	-0.182263	0.224628	-0.427709	-0.431546	-0.340131	-0.115882	0.22309	-0.173303	0.487031	0.321077	0.321077	0.321077	0.391963	0.0732555	-0.307567	0.898467	0.552504	1.2846	0.705344	0.728988
CCNG1	0.768143	0.605834	1.60122	0.733373	1.10219	1.18638	1.12233	0.341231	0.973525	0.498539	-0.303874	1.22113	1.34483	1.17255	1.51255	0.621547	0.859007	1.09302	1.3993	0.969134	2.7545	1.79216	1.87251	2.11157	1.59964	1.70425	1.70466	0.493682	0.265213	0.43934	0.393528	0.0771838	0.332411	1.33699	1.31851	0.688101	-0.279395	-0.206964	1.06565	1.60005	1.7141	1.39389	1.45093	-0.206964	1.138	0.986902	1.24258	1.86053	1.46992
CD14	-0.400141	0.823407	1.93179	0.120217	1.32039	1.66921	1.8738	0.0123401	0.505199	0.963057	0.420293	1.78849	2.30536	1.76158	1.05833	0.105468	1.06644	1.05825	2.38397	1.70554	2.83611	1.81231	1.93552	2.56686	1.5598	1.99751	2.18872	1.69935	0.798135	0.497775	-0.0558121	0.734281	0.619783	0.241729	0.738346	1.08346	0.865508	1.96054	2.08338	2.53964	1.64167	2.39152	1.47224	1.547	1.59442	1.52907	2.02419	1.22524	1.89277
CD163	0.00517458	0.781559	1.18852	0.464803	0.298112	0.509395	1.06314	-0.0130855	0.555221	0.618367	0.341642	0.810881	1.3958	0.868795	0.627308	0.399387	0.73269	0.891585	1.4813	0.583656	0.432728	1.79039	1.0884	0.0857599	0.885555	1.46462	1.68735	0.722503	-0.389187	0.955279	1.02037	0.858024	0.518671	0.531426	0.231476	0.207441	0.149028	1.33778	0.902292	1.48517	0.611576	0.884147	1.10823	1.11277	1.15553	0.676604	1.5055	1.20832	1.22773
CD200	-0.192782	-1.23	-0.147592	-0.13093	-0.537508	-0.279986	-0.163389	-0.0642725	-0.213476	-0.177256	0.0984072	-0.0268858	-0.0217338	0.1159	-1.12119	0.104587	-0.849828	-0.699834	0.953972	0.486878	1.3583	0.245901	0.573838	1.03408	0.742861	0.0603983	1.08169	0.485253	-0.135165	-0.735374	-0.616541	-0.947819	-0.582863	-0.192383	0.923186	0.31169	-0.139213	1.29871	0.687718	0.464895	1.28799	0.718517	0.387292	0.0279677	0.0931856	-0.194258	0.112609	0.34704	0.332435
CD22	0.00960701	-0.0268975	0.750102	-0.1491	0.970283	0.971911	0.601408	-0.117633	-0.0130742	0.132368	0.308623	1.06683	1.25902	0.743717	0.0665346	-0.0773015	0.430016	0.418241	0.421668	0.747788	-0.174955	1.23164	1.20431	-0.55089	0.574325	1.32531	-0.463786	-0.29644	-0.187679	0.0484353	0.0727354	0.336982	0.10465	0.337445	0.471281	0.180999	0.4604	0.592921	1.29896	0.887028	1.34466	0.973554	0.72424	0.776764	0.645309	0.605391	1.05197	0.177837	0.441415
CD244	-0.458851	0.870798	0.420012	-0.153701	-0.208309	-0.465583	0.582544	0.808665	-0.154227	0.411005	0.560612	0.493522	0.789564	-0.0416277	0.926672	-0.0363881	0.32496	0.363852	0.107958	-0.113983	-0.751738	0.398531	-0.260503	-1.57745	0.353873	1.23893	-0.18547	-0.215068	-0.304971	0.246742	-0.0372739	0.0987127	0.0246549	0.454369	0.138704	-0.0557208	0.290227	-0.293025	1.11283	1.22016	0.936137	1.29025	0.312374	-0.392091	0.719124	0.0534196	1.44734	0.304087	0.322316
CD248	-0.645179	-0.332229	0.701754	-0.393869	3.52e-05	-0.23822	0.764585	-0.269111	-0.0164592	0.58678	0.0603253	0.315265	1.80551	0.66066	0.160103	-0.81788	-0.215104	0.336772	1.06544	0.339309	1.12832	0.461204	0.715246	1.81232	1.05732	0.251211	3.14351	-0.281541	1.04871	0.406708	0.459524	0.330822	0.441088	0.177976	-0.994596	-0.729537	-0.733671	0.871782	0.310945	1.04904	0.103422	1.29012	0.494352	0.616755	0.681079	0.33457	0.992338	0.803957	0.666994
CD34	0.575371	0.937229	1.99969	1.18908	1.37298	1.39072	1.63683	0.455615	1.31667	1.82718	1.10066	1.74267	2.32357	1.74139	1.56082	0.902209	1.09519	1.45365	1.96406	1.72315	1.68174	1.71427	1.93244	2.01478	1.68509	2.09689	3.38914	1.36543	0.420445	1.47817	1.71586	1.5361	1.5734	1.17455	1.25184	1.26156	0.483214	1.75195	1.77219	2.16862	1.89746	2.85507	1.49496	1.62446	1.71173	1.25507	2.28134	1.95654	1.7633
CD36	-0.392565	-0.176012	1.24581	-0.482769	0.0361919	-0.0722832	0.304613	-0.817474	-0.196238	0.208235	-1.12301	0.379716	1.51386	0.498048	0.63064	-0.155829	-0.0203909	0.139493	0.740641	0.0616444	2.04941	0.596759	1.00851	2.19229	1.02167	0.76356	2.3506	-0.0758415	-0.524566	0.327397	0.713602	0.410941	0.378293	0.307808	-0.167794	-0.314438	-0.0870283	-0.341359	-0.341359	-0.341359	-0.341359	-0.341359	1.99566	0.493015	1.58441	0.105586	2.30771	1.71954	1.54672
CD53	-0.959391	-0.494289	1.05588	-0.210054	-0.330399	0.00590971	0.17842	-0.943732	-0.420317	-0.610797	-0.616355	0.632839	1.41647	0.995174	-0.099671	-0.377581	-0.460402	-0.324982	1.00547	0.0575562	0.672539	0.896697	1.60647	1.06841	0.910382	0.793852	1.5413	-0.0247247	-0.196628	-0.371535	-0.438706	-0.510329	-0.519484	-0.358156	0.472056	-0.215915	-0.56906	1.20736	0.791818	1.36331	0.802847	1.16283	0.895889	0.610656	0.6243	0.216644	1.09605	1.06493	1.13416
CD59	0.960533	1.11603	2.33503	0.987772	1.68726	1.82978	2.07093	0.676535	1.24941	1.06978	0.71757	2.1608	2.39989	2.17029	2.06445	1.10791	1.4871	1.53333	2.09585	1.78937	3.0839	2.28382	2.17525	2.83178	1.60821	2.10556	2.85761	2.10938	0.466844	0.937577	0.908136	0.85434	0.802827	0.87091	2.30434	2.29808	1.78071	1.96806	2.31944	2.37937	2.61687	2.56436	2.16752	1.59264	1.89963	2.22126	2.13578	2.47596	1.99347
CD68	-0.350236	0.354621	1.78583	0.205758	0.229464	0.462096	1.51048	-0.39552	0.427463	1.03592	0.356975	1.20969	2.29807	1.59728	1.05262	-0.0352263	0.374612	0.666625	1.0338	0.552452	0.848527	1.13481	1.71077	1.15519	1.41467	1.44763	2.36915	1.10813	0.230906	-0.016841	-0.27956	-0.0497024	-0.299938	-0.459455	1.12919	1.39715	0.69565	1.01479	0.829631	1.37481	0.783419	0.596061	1.84735	1.30665	0.9491	1.21429	1.81075	0.729194	1.19375
CD82	-0.0791657	-0.00968889	0.95219	-0.244444	0.187276	0.0898404	0.484522	-0.268814	-0.0539234	0.509119	0.111134	0.541034	0.566879	0.313978	0.14685	-0.184893	-0.0562532	0.0541382	0.543417	0.489452	2.3323	0.0914017	0.499062	0.826877	0.604474	0.570453	1.15819	0.951539	-0.0765577	-0.508656	-0.378716	-0.413774	-0.550348	-0.558324	0.851843	1.14049	0.833819	0.973591	0.896773	0.855354	0.389133	1.16511	0.575842	0.670822	0.784052	0.524923	0.927353	0.661764	0.706358
CD83	0.230757	0.708606	0.919677	0.250652	0.228595	0.719008	1.47668	0.0770064	0.058702	1.14989	-0.00820908	1.47557	1.21793	1.06815	0.912103	0.119473	0.548443	0.511967	1.02346	0.792117	1.10139	1.88638	1.54552	2.63191	0.953912	1.10483	1.43516	0.680065	-0.276019	-0.483908	1.39767	-0.144044	1.79377	1.8515	1.13499	0.606581	1.19175	1.20761	1.1598	2.24891	2.32378	2.37594	1.02182	0.653231	0.950517	1.21421	0.907146	1.37986	0.829776
CD9	-0.324631	-0.38126	0.711536	-0.507797	0.0782234	0.517781	0.416824	-0.552036	-0.393604	0.165739	-0.411346	0.496495	0.874987	0.696914	0.222248	0.00952265	0.308132	0.243436	0.603931	0.11694	2.30056	0.795808	0.939723	2.32937	-0.219527	0.881733	1.88152	0.194303	-0.277775	-0.265939	-0.19531	-0.534396	-0.277107	0.14669	0.768199	0.323922	-0.21534	0.261782	0.659746	0.935511	1.85648	0.468493	1.73607	0.193803	-0.260077	0.541927	0.597304	0.433742	1.10483
CD93	-0.00343307	0.252736	1.26857	0.61193	0.64343	0.528098	0.80406	0.23121	0.468261	0.238356	0.823132	0.866999	1.36677	1.15573	0.72098	0.752786	0.402296	0.518556	1.12994	0.99268	0.531129	1.31548	0.893795	0.907172	0.842703	1.22661	3.188	0.965436	-0.436404	0.173899	0.427331	0.161481	0.315176	0.33533	1.48442	1.23431	0.779595	0.508786	0.508786	0.508786	0.508786	0.508786	1.15952	0.508786	1.24546	0.82314	1.47016	0.508786	1.64856
CDH11	0.200242	0.85449	2.5621	0.686293	0.790921	1.00173	1.27916	0.607343	0.786462	0.931384	0.735828	1.84602	2.08277	2.21247	1.92157	1.16386	0.926086	1.47075	2.46323	1.8172	0.978944	2.49074	2.04326	1.72608	1.80528	1.61558	2.36256	1.7289	1.29755	0.679984	0.932784	0.435346	0.399477	0.388166	1.31524	1.3042	0.970434	1.77634	1.57922	1.52604	1.86393	2.48312	1.87647	1.39665	1.44773	1.18518	1.98484	1.95399	1.60616
[truncated: 1,035 more rows]
[truncated: 60 more columns]

## Sheet: S2
	FeatureName	FeatureID	AvgRank
1	KLHL12	946	9.8
2	GPR135	855	11.4
[truncated: 1,378 more rows]

## Sheet: S3
Id	LogFC	AveExpr	t	P.Value	adj.P.Val	B
[truncated: 3,279 more rows]

[truncated: 4 more sheets: S4, S5, S6, S7]
